# Supplementary material for: Predicting the mechanism of phospholipidosis
Source: J Cheminform. 2012 Jan 26;4:2. doi: 10.1186/1758-2946-4-2 (PMC3398306; doi:10.1186/1758-2946-4-2)
Supplement: Additional file 2 — PSα scores and ranks for all 1923 targets. All 1923 targets ranked by their PSα scores across all 182 compounds over the ten models derived from the ten different partitions of the ChEMBL dataset. A higher PSα score suggests that more phospholipidosis positive than negative compounds are associated with the target; the numbers of positive and negative compound associations contributing to each target's PSα score are also shown in this Table, which is in .xls format. [file 1758-2946-4-2-S2.XLS]

## Sheet: Sheet 1 - Table 1
Rank	Uniprot AC	Pos	Neg		PS_alpha	Rank (inc ties)
1	P30994	608	164	5-hydroxytryptamine receptor 2B(Rattus norvegicus)	444	1
2	P08909	637	194	5-hydroxytryptamine receptor 2C(Rattus norvegicus)	443	2
3	P61169	736	300	D(2) dopamine receptor(Rattus norvegicus)	436	3
4	P19327	739	330	5-hydroxytryptamine receptor 1A(Rattus norvegicus)	409	4
5	Q12809	612	206	Potassium voltage-gated channel subfamily H member 2(Homo sapiens)	406	5
6	P31652	651	257	Sodium-dependent serotonin transporter(Rattus norvegicus)	394	6
7	P19020	555	170	D(3) dopamine receptor(Rattus norvegicus)	385	7
8	P35462	644	259	D(3) dopamine receptor(Homo sapiens)	385	7
9	P08911	531	152	Muscarinic acetylcholine receptor M5(Rattus norvegicus)	379	9
10	P23944	618	242	Alpha-1D adrenergic receptor(Rattus norvegicus)	376	10
11	P43140	610	239	Alpha-1A adrenergic receptor(Rattus norvegicus)	371	11
12	P15823	608	239	Alpha-1B adrenergic receptor(Rattus norvegicus)	369	12
13	P14842	636	269	5-hydroxytryptamine receptor 2A(Rattus norvegicus)	367	13
14	P28564	507	150	5-hydroxytryptamine receptor 1B(Rattus norvegicus)	357	14
15	P31645	684	327	Sodium-dependent serotonin transporter(Homo sapiens)	357	14
16	Q9WTR4	530	180	Transporter(Rattus norvegicus)	350	16
17	P08482	558	208	Muscarinic acetylcholine receptor M1(Rattus norvegicus)	350	16
18	P23977	599	250	Sodium-dependent dopamine transporter(Rattus norvegicus)	349	18
19	Q99720	706	358	Sigma 1-type opioid receptor(Homo sapiens)	348	19
20	Q99250	500	153	Sodium channel protein type 2 subunit alpha(Homo sapiens)	347	20
21	P21917	539	203	D(4) dopamine receptor(Homo sapiens)	336	21
22	Q9JLB5	504	168	Neuronal acetylcholine receptor subunit alpha-10(Rattus norvegicus)	336	21
23	Q9NY46	477	142	Sodium channel protein type 3 subunit alpha(Homo sapiens)	335	23
24	Q9R0C9	604	271	Sigma 1-type opioid receptor(Rattus norvegicus)	333	24
25	P08485	481	149	Muscarinic acetylcholine receptor M4(Rattus norvegicus)	332	25
26	Q9UQD0	445	115	Sodium channel protein type 8 subunit alpha(Homo sapiens)	330	26
27	P35498	470	144	Sodium channel protein type 1 subunit alpha(Homo sapiens)	326	27
28	P23975	574	250	Sodium-dependent noradrenaline transporter(Homo sapiens)	324	28
29	P14416	658	335	D(2) dopamine receptor(Homo sapiens)	323	29
30	P28223	520	199	5-hydroxytryptamine receptor 2A(Homo sapiens)	321	30
31	P18901	553	236	D(1A) dopamine receptor(Rattus norvegicus)	317	31
32	P09483	568	258	Neuronal acetylcholine receptor subunit alpha-4(Rattus norvegicus)	310	32
33	P08483	496	186	Muscarinic acetylcholine receptor M3(Rattus norvegicus)	310	32
34	P12390	479	178	Neuronal acetylcholine receptor subunit beta-2(Rattus norvegicus)	301	34
35	P10980	515	215	Muscarinic acetylcholine receptor M2(Rattus norvegicus)	300	35
36	Q9QYN8	437	139	Histamine H3 receptor(Rattus norvegicus)	298	36
37	P22909	497	199	Alpha-2A adrenergic receptor(Rattus norvegicus)	298	36
38	Q9Y5N1	514	219	Histamine H3 receptor(Homo sapiens)	295	38
39	Q01959	546	252	Sodium-dependent dopamine transporter(Homo sapiens)	294	39
40	P28335	523	234	5-hydroxytryptamine receptor 2C(Homo sapiens)	289	40
41	P31390	297	10	Histamine H1 receptor(Rattus norvegicus)	287	41
42	P18090	404	121	Beta-1 adrenergic receptor(Rattus norvegicus)	283	42
43	P22086	477	199	Alpha-2C adrenergic receptor(Rattus norvegicus)	278	43
44	P19328	498	220	Alpha-2B adrenergic receptor(Rattus norvegicus)	278	43
45	P08908	453	178	5-hydroxytryptamine receptor 1A(Homo sapiens)	275	45
46	P26255	353	78	Beta-3 adrenergic receptor(Rattus norvegicus)	275	45
47	P18825	357	88	Alpha-2C adrenergic receptor(Homo sapiens)	269	47
48	P30940	368	99	5-hydroxytryptamine receptor 1F(Rattus norvegicus)	269	47
49	P28565	367	100	5-hydroxytryptamine receptor 1D(Rattus norvegicus)	267	49
50	Q95136	297	37	D(1A) dopamine receptor(Bos taurus)	260	50
51	P41145	410	150	Kappa-type opioid receptor(Homo sapiens)	260	50
52	P30729	355	100	D(4) dopamine receptor(Rattus norvegicus)	255	52
53	Q05941	399	148	Neuronal acetylcholine receptor subunit alpha-7(Rattus norvegicus)	251	53
54	P20288	360	110	D(2) dopamine receptor(Bos taurus)	250	54
55	P28593	322	72	Trypanothione reductase(Trypanosoma cruzi)	250	54
56	P35372	430	180	Mu-type opioid receptor(Homo sapiens)	250	54
57	P21918	316	73	D(1B) dopamine receptor(Homo sapiens)	243	57
58	P21728	403	161	D(1A) dopamine receptor(Homo sapiens)	242	58
59	P04757	426	188	Neuronal acetylcholine receptor subunit alpha-3(Rattus norvegicus)	238	59
60	P08913	323	89	Alpha-2A adrenergic receptor(Homo sapiens)	234	60
61	P35367	280	49	Histamine H1 receptor(Homo sapiens)	231	61
62	P25115	331	101	D(1B) dopamine receptor(Rattus norvegicus)	230	62
63	P18089	283	55	Alpha-2B adrenergic receptor(Homo sapiens)	228	63
64	P20420	304	79	Neuronal acetylcholine receptor subunit alpha-5(Rattus norvegicus)	225	64
65	P56560	244	20	Amine oxidase [flavin-containing] B(Bos taurus)	224	65
66	P50406	330	108	5-hydroxytryptamine receptor 6(Homo sapiens)	222	66
67	P32305	289	68	5-hydroxytryptamine receptor 7(Rattus norvegicus)	221	67
68	P12392	317	99	Neuronal acetylcholine receptor subunit beta-4(Rattus norvegicus)	218	68
69	P12391	316	99	Neuronal acetylcholine receptor subunit beta-3(Rattus norvegicus)	217	69
70	P43144	306	90	Neuronal acetylcholine receptor subunit alpha-9(Rattus norvegicus)	216	70
71	P25108	294	80	Acetylcholine receptor subunit alpha(Rattus norvegicus)	214	71
72	P43143	293	80	Neuronal acetylcholine receptor subunit alpha-6(Rattus norvegicus)	213	72
73	P11229	306	93	Muscarinic acetylcholine receptor M1(Homo sapiens)	213	72
74	P25109	291	80	Acetylcholine receptor subunit beta(Rattus norvegicus)	211	74
75	P04066	240	30	Tissue alpha-L-fucosidase(Homo sapiens)	210	75
76	P28221	297	92	5-hydroxytryptamine receptor 1D(Homo sapiens)	205	76
77	P35348	320	119	Alpha-1A adrenergic receptor(Homo sapiens)	201	77
78	P12389	299	100	Neuronal acetylcholine receptor subunit alpha-2(Rattus norvegicus)	199	78
79	O15245	237	39	Solute carrier family 22 member 1(Homo sapiens)	198	79
80	P32245	241	48	Melanocortin receptor 4(Homo sapiens)	193	80
81	O55192	193	0	Sodium-dependent noradrenaline transporter(Mus musculus)	193	80
82	P10938	354	162	Phenylethanolamine N-methyltransferase(Bos taurus)	192	82
83	P35368	334	148	Alpha-1B adrenergic receptor(Homo sapiens)	186	83
84	P10635	467	284	Cytochrome P450 2D6(Homo sapiens)	183	84
85	P35439	651	469	Glutamate [NMDA] receptor subunit zeta-1(Rattus norvegicus)	182	85
86	P11086	231	49	Phenylethanolamine N-methyltransferase(Homo sapiens)	182	85
87	P10608	211	30	Beta-2 adrenergic receptor(Rattus norvegicus)	181	87
88	P54833	258	80	Beta-2 adrenergic receptor(Canis familiaris)	178	88
89	O43451	203	30	Maltase-glucoamylase, intestinal(Homo sapiens)	173	89
90	P41143	330	160	Delta-type opioid receptor(Homo sapiens)	170	90
91	P25100	297	129	Alpha-1D adrenergic receptor(Homo sapiens)	168	91
92	Q01827	209	41	Synaptic vesicular amine transporter(Rattus norvegicus)	168	91
93	P16278	197	30	Beta-galactosidase(Homo sapiens)	167	93
94	Q91ZY1	171	9	Histamine H4 receptor(Rattus norvegicus)	162	94
95	P04062	230	70	Glucosylceramidase(Homo sapiens)	160	95
96	Q16572	199	40	Vesicular acetylcholine transporter(Homo sapiens)	159	96
97	P25102	168	10	Histamine H2 receptor(Rattus norvegicus)	158	97
98	P34968	178	20	5-hydroxytryptamine receptor 2C(Mus musculus)	158	97
99	Q61327	157	0	Sodium-dependent dopamine transporter(Mus musculus)	157	99
100	P18130	185	28	Alpha-1A adrenergic receptor(Bos taurus)	157	99
101	P34969	225	72	5-hydroxytryptamine receptor 7(Homo sapiens)	153	101
102	P23739	170	20	Sucrase-isomaltase, intestinal(Rattus norvegicus)	150	102
103	Q00961	632	483	Glutamate [NMDA] receptor subunit epsilon-3(Rattus norvegicus)	149	103
104	P33535	298	150	Mu-type opioid receptor(Rattus norvegicus)	148	104
105	Q60857	157	10	Sodium-dependent serotonin transporter(Mus musculus)	147	105
106	P41595	285	139	5-hydroxytryptamine receptor 2B(Homo sapiens)	146	106
107	P61168	175	30	D(2) dopamine receptor(Mus musculus)	145	107
108	P42785	190	49	Lysosomal Pro-X carboxypeptidase(Homo sapiens)	141	108
109	P31388	145	9	5-hydroxytryptamine receptor 6(Rattus norvegicus)	136	109
110	Q00960	615	479	Glutamate [NMDA] receptor subunit epsilon-2(Rattus norvegicus)	136	109
111	Q08828	145	10	Adenylate cyclase type 1(Homo sapiens)	135	111
112	Q08462	145	10	Adenylate cyclase type 2(Homo sapiens)	135	111
113	P41146	235	100	Nociceptin receptor(Homo sapiens)	135	111
114	Q27686	164	30	Pyruvate kinase(Leishmania mexicana)	134	114
115	P48449	153	19	Lanosterol synthase(Homo sapiens)	134	114
116	P14410	159	28	Sucrase-isomaltase, intestinal(Homo sapiens)	131	116
117	P40145	141	10	Adenylate cyclase type 8(Homo sapiens)	131	116
118	P10482	160	30	Beta-glucosidase A(Caldocellum saccharolyticum)	130	118
119	Q6P7A9	147	20	Lysosomal alpha-glucosidase(Rattus norvegicus)	127	119
120	Q9R1M7	582	457	Glutamate [NMDA] receptor subunit 3A(Rattus norvegicus)	125	120
121	Q63380	133	10	Transporter(Rattus norvegicus)	123	121
122	P46098	257	135	5-hydroxytryptamine receptor 3A(Homo sapiens)	122	122
123	P51677	181	59	C-C chemokine receptor type 3(Homo sapiens)	122	122
124	O15648	150	29	6-phospho-1-fructokinase(Trypanosoma brucei)	121	124
125	P06737	140	20	Glycogen phosphorylase, liver form(Homo sapiens)	120	125
126	P25021	178	59	Histamine H2 receptor(Homo sapiens)	119	126
127	Q00959	591	472	Glutamate [NMDA] receptor subunit epsilon-1(Rattus norvegicus)	119	126
128	P17708	134	17	S-adenosylmethionine decarboxylase proenzyme(Rattus norvegicus)	117	128
129	Q15125	164	49	3-beta-hydroxysteroid-Delta(8),Delta(7)-isomerase(Homo sapiens)	115	129
130	P17787	244	129	Neuronal acetylcholine receptor subunit beta-2(Homo sapiens)	115	129
131	Q8CFM9	114	0	Adenylyl cyclase 7(Rattus norvegicus)	114	131
132	P43681	214	100	Neuronal acetylcholine receptor subunit alpha-4(Homo sapiens)	114	131
133	P28222	284	171	5-hydroxytryptamine receptor 1B(Homo sapiens)	113	133
134	Q62758	173	60	5-hydroxytryptamine receptor 4(Rattus norvegicus)	113	133
135	P32352	158	46	C-8 sterol isomerase(Saccharomyces cerevisiae)	112	135
136	Q43014	140	30	Beta-glucosidase(Prunus avium)	110	136
137	Q60492	218	108	Sigma 1-type opioid receptor(Cavia porcellus)	110	136
138	Q04400	159	49	Adenylate cyclase type 5(Rattus norvegicus)	110	136
139	Q03343	147	38	Adenylate cyclase type 6(Rattus norvegicus)	109	139
140	P04326	138	29	Protein Tat(Human immunodeficiency virus type 1 (isolate PCV12 group M subtype B)(HIV-1))	109	139
141	P21932	157	50	Adenylate cyclase type 3(Rattus norvegicus)	107	141
142	P26770	147	40	Adenylate cyclase type 4(Rattus norvegicus)	107	141
143	P40146	146	40	Adenylate cyclase type 8(Rattus norvegicus)	106	143
144	O15399	255	151	Glutamate [NMDA] receptor subunit epsilon-4(Homo sapiens)	104	144
145	Q28838	134	31	Alpha-2A adrenergic receptor(Bos taurus)	103	145
146	O60391	249	147	Glutamate [NMDA] receptor subunit 3B(Homo sapiens)	102	146
147	P48450	140	38	Lanosterol synthase(Rattus norvegicus)	102	146
148	P07265	131	29	Alpha-glucosidase MAL62(Saccharomyces cerevisiae)	102	146
149	Q70Z44	221	119	5-hydroxytryptamine receptor 3D(Homo sapiens)	102	146
150	P09960	216	115	Leukotriene A-4 hydrolase(Homo sapiens)	101	150
151	P10253	128	30	Lysosomal alpha-glucosidase(Homo sapiens)	98	151
152	P35364	175	78	5-hydroxytryptamine receptor 5A(Rattus norvegicus)	97	152
153	P04054	97	0	Phospholipase A2(Homo sapiens)	97	152
154	P26769	157	60	Adenylate cyclase type 2(Rattus norvegicus)	97	152
155	Q8TCU5	246	149	Glutamate [NMDA] receptor subunit 3A(Homo sapiens)	97	152
156	P20309	181	85	Muscarinic acetylcholine receptor M3(Homo sapiens)	96	156
157	P35563	165	71	5-hydroxytryptamine receptor 3A(Rattus norvegicus)	94	157
158	Q8WXA8	210	116	5-hydroxytryptamine receptor 3C(Homo sapiens)	94	157
159	O95264	221	127	5-hydroxytryptamine receptor 3B(Homo sapiens)	94	157
160	P28570	106	14	Sodium- and chloride-dependent creatine transporter 1(Rattus norvegicus)	92	160
161	P35968	149	57	Vascular endothelial growth factor receptor 2(Homo sapiens)	92	160
162	A5X5Y0	211	119	5-hydroxytryptamine receptor 3E(Homo sapiens)	92	160
163	P70470	120	30	Acyl-protein thioesterase 1(Rattus norvegicus)	90	163
164	P55055	130	40	Oxysterols receptor LXR-beta(Homo sapiens)	90	163
165	Q13133	130	40	Oxysterols receptor LXR-alpha(Homo sapiens)	90	163
166	Q8VHN2	567	480	Glutamate [NMDA] receptor subunit 3B(Rattus norvegicus)	87	166
167	P08164	102	19	NH(3)-dependent NAD(+) synthetase(Bacillus subtilis)	83	167
168	P08172	208	125	Muscarinic acetylcholine receptor M2(Homo sapiens)	83	167
169	Q9Y251	110	28	Heparanase(Homo sapiens)	82	169
170	P14555	118	36	Phospholipase A2, membrane associated(Homo sapiens)	82	169
171	Q9SEH8	111	30	Mannosyl-oligosaccharide 1,2-alpha-mannosidase(Glycine max)	81	171
172	Q9JJ16	151	71	5-hydroxytryptamine receptor 3B(Rattus norvegicus)	80	172
173	Q12879	250	171	Glutamate [NMDA] receptor subunit epsilon-1(Homo sapiens)	79	173
174	O09175	89	10	Aminopeptidase B(Rattus norvegicus)	79	173
175	Q9NRD8	128	50	Dual oxidase 2(Homo sapiens)	78	175
176	Q14957	250	172	Glutamate [NMDA] receptor subunit epsilon-3(Homo sapiens)	78	175
177	P27487	173	95	Dipeptidyl peptidase 4(Homo sapiens)	78	175
178	O94806	146	69	Serine/threonine-protein kinase D3(Homo sapiens)	77	178
179	Q13224	253	176	Glutamate [NMDA] receptor subunit epsilon-2(Homo sapiens)	77	178
180	P41743	143	66	Protein kinase C iota type(Homo sapiens)	77	178
181	P05129	153	78	Protein kinase C gamma type(Homo sapiens)	75	181
182	Q62645	536	461	Glutamate [NMDA] receptor subunit epsilon-4(Rattus norvegicus)	75	181
183	P09038	100	25	Heparin-binding growth factor 2(Homo sapiens)	75	181
184	P08173	157	83	Muscarinic acetylcholine receptor M4(Homo sapiens)	74	184
185	P05230	100	26	Heparin-binding growth factor 1(Homo sapiens)	74	184
186	Q72874	231	158	Pol polyprotein(Human immunodeficiency virus 1)	73	186
187	P28566	135	62	5-hydroxytryptamine receptor 1E(Homo sapiens)	73	186
188	P33533	206	134	Delta-type opioid receptor(Rattus norvegicus)	72	188
189	Q15139	136	64	Serine/threonine-protein kinase D1(Homo sapiens)	72	188
190	P35363	90	20	5-hydroxytryptamine receptor 2A(Mus musculus)	70	190
191	P48026	119	49	Diamine acetyltransferase 1(Mus musculus)	70	190
192	Q02152	90	20	5-hydroxytryptamine receptor 2B(Mus musculus)	70	190
193	Q9LM02	70	0	Cycloartenol-C-24-methyltransferase(Arabidopsis thaliana)	70	190
194	O75116	70	0	Rho-associated protein kinase 2(Homo sapiens)	70	190
195	P07550	129	59	Beta-2 adrenergic receptor(Homo sapiens)	70	190
196	Q04759	144	75	Protein kinase C theta type(Homo sapiens)	69	196
197	P11597	128	59	Cholesteryl ester transfer protein(Homo sapiens)	69	196
198	Q05586	245	178	Glutamate [NMDA] receptor subunit zeta-1(Homo sapiens)	67	198
199	Q60490	96	29	3-beta-hydroxysteroid-Delta(8),Delta(7)-isomerase(Cavia porcellus)	67	198
200	P24723	139	74	Protein kinase C eta type(Homo sapiens)	65	200
201	Q63273	125	60	Glutamate receptor, ionotropic kainate 5(Rattus norvegicus)	65	200
202	P54710	98	35	Sodium/potassium-transporting ATPase subunit gamma(Homo sapiens)	63	202
203	P15144	110	48	Aminopeptidase N(Homo sapiens)	62	203
204	P24557	90	28	Thromboxane-A synthase(Homo sapiens)	62	203
205	P20272	213	151	Cannabinoid receptor 1(Rattus norvegicus)	62	203
206	P19643	120	59	Amine oxidase [flavin-containing] B(Rattus norvegicus)	61	206
207	P38158	130	69	Alpha-glucosidase MAL32(Saccharomyces cerevisiae)	61	206
208	P05023	100	39	Sodium/potassium-transporting ATPase subunit alpha-1(Homo sapiens)	61	206
209	P50993	100	40	Sodium/potassium-transporting ATPase subunit alpha-2(Homo sapiens)	60	209
210	P24008	70	10	3-oxo-5-alpha-steroid 4-dehydrogenase 1(Rattus norvegicus)	60	209
211	P14415	100	40	Sodium/potassium-transporting ATPase subunit beta-2(Homo sapiens)	60	209
212	Q13733	100	40	Sodium/potassium-transporting ATPase subunit alpha-4(Homo sapiens)	60	209
213	P05026	100	40	Sodium/potassium-transporting ATPase subunit beta-1(Homo sapiens)	60	209
214	P31214	70	10	3-oxo-5-alpha-steroid 4-dehydrogenase 2(Rattus norvegicus)	60	209
215	P13637	100	40	Sodium/potassium-transporting ATPase subunit alpha-3(Homo sapiens)	60	209
216	Q02156	147	87	Protein kinase C epsilon type(Homo sapiens)	60	209
217	P53341	130	70	Alpha-glucosidase MAL12(Saccharomyces cerevisiae)	60	209
218	P54709	100	40	Sodium/potassium-transporting ATPase subunit beta-3(Homo sapiens)	60	209
219	P27338	140	82	Amine oxidase [flavin-containing] B(Homo sapiens)	58	219
220	P34975	188	131	Kappa-type opioid receptor(Rattus norvegicus)	57	220
221	O70536	150	93	Sterol O-acyltransferase 1(Rattus norvegicus)	57	220
222	P05107	66	10	Integrin beta-2(Homo sapiens)	56	222
223	Q16853	56	0	Membrane primary amine oxidase(Homo sapiens)	56	222
224	P09057	126	70	Ornithine decarboxylase(Rattus norvegicus)	56	222
225	P17405	133	78	Sphingomyelin phosphodiesterase(Homo sapiens)	55	225
226	P42264	114	60	Glutamate receptor, ionotropic kainate 3(Rattus norvegicus)	54	226
227	P15207	83	30	Androgen receptor(Rattus norvegicus)	53	227
228	Q05513	142	89	Protein kinase C zeta type(Homo sapiens)	53	227
229	P16234	80	27	Alpha-type platelet-derived growth factor receptor(Homo sapiens)	53	227
230	P07477	144	91	Trypsin-1(Homo sapiens)	53	227
231	P08588	110	58	Beta-1 adrenergic receptor(Homo sapiens)	52	231
232	Q02769	100	48	Squalene synthetase(Rattus norvegicus)	52	231
233	P09619	100	48	Beta-type platelet-derived growth factor receptor(Homo sapiens)	52	231
234	P25103	150	99	Substance-P receptor(Homo sapiens)	51	234
235	Q05655	165	114	Protein kinase C delta type(Homo sapiens)	51	234
236	P46925	59	8	Plasmepsin-2(Plasmodium falciparum)	51	234
237	P17931	70	20	Galectin-3(Homo sapiens)	50	237
238	Q99705	119	69	Melanin-concentrating hormone receptor 1(Homo sapiens)	50	237
239	P05227	80	30	Histidine-rich protein PFHRP-II(Plasmodium falciparum)	50	237
240	P16581	70	20	E-selectin(Homo sapiens)	50	237
241	Q75Z89	80	30	5-hydroxytryptamine receptor 2A(Bos taurus)	50	237
242	P41597	69	20	C-C chemokine receptor type 2(Homo sapiens)	49	242
243	P69332	59	10	G-protein coupled receptor homolog US28(Human cytomegalovirus (strain AD169) (HHV-5) (Human herpesvirus 5))	49	242
244	P19821	68	20	DNA polymerase I, thermostable(Thermus aquaticus)	48	244
245	P08183	197	150	Multidrug resistance protein 1(Homo sapiens)	47	245
246	P23979	46	0	5-hydroxytryptamine receptor 3A(Mus musculus)	46	246
247	P22756	106	60	Glutamate receptor, ionotropic kainate 1(Rattus norvegicus)	46	246
248	P21397	133	87	Amine oxidase [flavin-containing] A(Homo sapiens)	46	246
249	Q01812	106	60	Glutamate receptor, ionotropic kainate 4(Rattus norvegicus)	46	246
250	P37136	90	45	Acetylcholinesterase(Rattus norvegicus)	45	250
251	P08912	117	73	Muscarinic acetylcholine receptor M5(Homo sapiens)	44	251
252	P20701	74	30	Integrin alpha-L(Homo sapiens)	44	251
253	P09215	89	47	Protein kinase C delta type(Rattus norvegicus)	42	253
254	Q9WTQ0	90	48	Protein kinase C theta type(Rattus norvegicus)	42	253
255	P47871	80	39	Glucagon receptor(Homo sapiens)	41	255
256	Q64617	90	49	Protein kinase C eta type(Rattus norvegicus)	41	255
257	Q8BHJ7	80	39	Gamma-aminobutyric acid receptor subunit alpha-5(Mus musculus)	41	255
258	P00523	40	0	Proto-oncogene tyrosine-protein kinase Src(Gallus gallus)	40	258
259	P51679	40	0	C-C chemokine receptor type 4(Homo sapiens)	40	258
260	P16109	70	30	P-selectin(Homo sapiens)	40	258
261	Q01984	50	10	Histamine N-methyltransferase(Rattus norvegicus)	40	258
262	P09216	89	49	Protein kinase C epsilon type(Rattus norvegicus)	40	258
263	P61073	50	10	C-X-C chemokine receptor type 4(Homo sapiens)	40	258
264	P63319	98	58	Protein kinase C gamma type(Rattus norvegicus)	40	258
265	P05362	70	30	Intercellular adhesion molecule 1(Homo sapiens)	40	258
266	P0A6W3	50	10	Phospho-N-acetylmuramoyl-pentapeptide-transferase(Escherichia coli (strain K12))	40	258
267	P81721	40	0	Vesicular acetylcholine transporter(Torpedo californica)	40	258
268	P50997	39	0	Sodium/potassium-transporting ATPase subunit alpha-1(Canis familiaris)	39	268
269	P35918	49	10	Vascular endothelial growth factor receptor 2(Mus musculus)	39	268
270	Q9NRA0	48	9	Sphingosine kinase 2(Homo sapiens)	39	268
271	P11230	39	0	Acetylcholine receptor subunit beta(Homo sapiens)	39	268
272	P16305	79	40	Gamma-aminobutyric acid receptor subunit alpha-6(Mus musculus)	39	268
273	Q61606	49	10	Glucagon receptor(Mus musculus)	39	268
274	P11715	60	21	Steroid 17-alpha-hydroxylase/17,20 lyase(Rattus norvegicus)	39	268
275	P42260	98	60	Glutamate receptor, ionotropic kainate 2(Rattus norvegicus)	38	275
276	Q9JLF1	77	39	Gamma-aminobutyric acid receptor subunit theta(Mus musculus)	38	275
277	O15111	52	14	Inhibitor of nuclear factor kappa-B kinase subunit alpha(Homo sapiens)	38	275
278	P26048	78	40	Gamma-aminobutyric acid receptor subunit alpha-2(Mus musculus)	38	275
279	Q9D6F4	78	40	Gamma-aminobutyric acid receptor subunit alpha-4(Mus musculus)	38	275
280	P47898	77	40	5-hydroxytryptamine receptor 5A(Homo sapiens)	37	280
281	Q9Y2I1	39	2	Nischarin(Homo sapiens)	37	280
282	Q8QZW7	77	40	Gamma-aminobutyric acid receptor subunit pi(Mus musculus)	37	280
283	Q9NYA1	46	9	Sphingosine kinase 1(Homo sapiens)	37	280
284	P17252	212	176	Protein kinase C alpha type(Homo sapiens)	36	284
285	P26049	76	40	Gamma-aminobutyric acid receptor subunit alpha-3(Mus musculus)	36	284
286	P22723	74	39	Gamma-aminobutyric acid receptor subunit gamma-2(Mus musculus)	35	286
287	A2AMW3	75	40	Gamma-aminobutyric acid (GABA-A) receptor, subunit epsilon(Mus musculus)	35	286
288	P30939	64	30	5-hydroxytryptamine receptor 1F(Homo sapiens)	34	288
289	P27732	40	6	Voltage-dependent L-type calcium channel subunit alpha-1D(Rattus norvegicus)	34	288
290	Q86VQ6	64	30	Thioredoxin reductase 3(Homo sapiens)	34	288
291	Q7A3H4	44	10	Sortase(Staphylococcus aureus (strain N315))	34	288
292	P22933	74	40	Gamma-aminobutyric acid receptor subunit delta(Mus musculus)	34	288
293	P51681	83	49	C-C chemokine receptor type 5(Homo sapiens)	34	288
294	P33032	50	17	Melanocortin receptor 5(Homo sapiens)	33	294
295	P02714	43	10	Acetylcholine receptor subunit gamma(Torpedo californica)	33	294
296	Q01970	98	66	1-phosphatidylinositol-4,5-bisphosphate phosphodiesterase beta-3(Homo sapiens)	32	296
297	P02712	42	10	Acetylcholine receptor subunit beta(Torpedo californica)	32	296
298	P19493	122	90	Glutamate receptor 4(Rattus norvegicus)	32	296
299	P11473	32	0	Vitamin D3 receptor(Homo sapiens)	32	296
300	P27681	72	40	Gamma-aminobutyric acid receptor subunit gamma-3(Mus musculus)	32	296
301	P63080	72	40	Gamma-aminobutyric acid receptor subunit beta-3(Mus musculus)	32	296
302	P50571	71	39	Gamma-aminobutyric acid receptor subunit beta-1(Mus musculus)	32	296
303	P33765	199	167	Adenosine receptor A3(Homo sapiens)	32	296
304	P19492	121	90	Glutamate receptor 3(Rattus norvegicus)	31	304
305	P35346	30	0	Somatostatin receptor type 5(Homo sapiens)	30	305
306	P68404	40	10	Protein kinase C beta type(Mus musculus)	30	305
307	P21398	40	10	Amine oxidase [flavin-containing] A(Bos taurus)	30	305
308	Q13936	30	0	Voltage-dependent L-type calcium channel subunit alpha-1C(Homo sapiens)	30	305
309	P15145	40	10	Aminopeptidase N(Sus scrofa)	30	305
310	P16885	100	70	1-phosphatidylinositol-4,5-bisphosphate phosphodiesterase gamma-2(Homo sapiens)	30	305
311	P22460	40	10	Potassium voltage-gated channel subfamily A member 5(Homo sapiens)	30	305
312	Q9JI35	30	0	Histamine H3 receptor(Cavia porcellus)	30	305
313	P31751	62	32	RAC-beta serine/threonine-protein kinase(Homo sapiens)	30	305
314	Q13698	30	0	Voltage-dependent L-type calcium channel subunit alpha-1S(Homo sapiens)	30	305
315	P30872	30	0	Somatostatin receptor type 1(Homo sapiens)	30	305
316	P30935	30	0	Somatostatin receptor type 3(Mus musculus)	30	305
317	P32745	30	0	Somatostatin receptor type 3(Homo sapiens)	30	305
318	O60840	30	0	Voltage-dependent L-type calcium channel subunit alpha-1F(Homo sapiens)	30	305
319	P10845	30	0	Botulinum neurotoxin type A(Clostridium botulinum)	30	305
320	P49286	90	60	Melatonin receptor type 1B(Homo sapiens)	30	305
321	P48039	90	60	Melatonin receptor type 1A(Homo sapiens)	30	305
322	O77700	40	10	Alpha-2B adrenergic receptor(Bos taurus)	30	305
323	P32246	40	10	C-C chemokine receptor type 1(Homo sapiens)	30	305
324	P41180	30	0	Extracellular calcium-sensing receptor(Homo sapiens)	30	305
325	P30874	30	0	Somatostatin receptor type 2(Homo sapiens)	30	305
326	P30966	29	0	5-hydroxytryptamine receptor 5A(Mus musculus)	29	326
327	P05696	89	60	Protein kinase C alpha type(Rattus norvegicus)	29	326
328	P18292	29	0	Prothrombin(Rattus norvegicus)	29	326
329	Q14524	79	50	Sodium channel protein type 5 subunit alpha(Homo sapiens)	29	326
330	P50130	49	20	D(1A) dopamine receptor(Sus scrofa)	29	326
331	Q13464	50	21	Rho-associated protein kinase 1(Homo sapiens)	29	326
332	P23298	40	11	Protein kinase C eta type(Mus musculus)	29	326
333	Q01668	29	0	Voltage-dependent L-type calcium channel subunit alpha-1D(Homo sapiens)	29	326
334	P15389	61	32	Sodium channel protein type 5 subunit alpha(Rattus norvegicus)	29	326
335	P39898	29	0	Plasmepsin-1(Plasmodium falciparum)	29	326
336	O15554	78	50	Intermediate conductance calcium-activated potassium channel protein 4(Homo sapiens)	28	336
337	P28867	40	12	Protein kinase C delta type(Mus musculus)	28	336
338	P20444	40	12	Protein kinase C alpha type(Mus musculus)	28	336
339	P63318	40	12	Protein kinase C gamma type(Mus musculus)	28	336
340	O35433	76	49	Transient receptor potential cation channel subfamily V member 1(Rattus norvegicus)	27	340
341	P31391	27	0	Somatostatin receptor type 4(Homo sapiens)	27	340
342	Q9N1N9	68	41	Butyrylcholinesterase(Equus caballus)	27	340
343	P19491	117	90	Glutamate receptor 2(Rattus norvegicus)	27	340
344	Q01727	30	4	Melanocyte-stimulating hormone receptor(Mus musculus)	26	344
345	P68403	86	60	Protein kinase C beta type(Rattus norvegicus)	26	344
346	P00791	25	0	Pepsin A(Sus scrofa)	25	346
347	P21731	34	10	Thromboxane A2 receptor(Homo sapiens)	24	347
348	P05771	150	126	Protein kinase C beta type(Homo sapiens)	24	347
349	P41968	40	16	Melanocortin receptor 3(Homo sapiens)	24	347
350	P30875	24	0	Somatostatin receptor type 2(Mus musculus)	24	347
351	P97706	60	37	Sodium channel(Rattus norvegicus)	23	351
352	P62812	154	132	Gamma-aminobutyric acid receptor subunit alpha-1(Mus musculus)	22	352
353	Q05193	80	59	Dynamin-1(Homo sapiens)	21	353
354	Q15822	21	0	Neuronal acetylcholine receptor subunit alpha-2(Homo sapiens)	21	353
355	Q96BI3	50	29	Gamma-secretase subunit APH-1A(Homo sapiens)	21	353
356	Q64264	51	30	5-hydroxytryptamine receptor 1A(Mus musculus)	21	353
357	P30969	40	19	Gonadotropin-releasing hormone receptor(Rattus norvegicus)	21	353
358	P24752	20	0	Acetyl-CoA acetyltransferase, mitochondrial(Homo sapiens)	20	358
359	P08659	20	0	Luciferin 4-monooxygenase(Photinus pyralis)	20	358
360	Q9Y4D2	30	10	Sn1-specific diacylglycerol lipase alpha(Homo sapiens)	20	358
361	P05093	40	20	Steroid 17-alpha-hydroxylase/17,20 lyase(Homo sapiens)	20	358
362	P70604	30	10	Small conductance calcium-activated potassium channel protein 2(Rattus norvegicus)	20	358
363	P70606	30	10	Small conductance calcium-activated potassium channel protein 1(Rattus norvegicus)	20	358
364	Q9NZ42	60	40	Gamma-secretase subunit PEN-2(Homo sapiens)	20	358
365	Q9MYX0	20	0	Sodium-dependent serotonin transporter(Macaca mulatta)	20	358
366	P30551	30	10	Cholecystokinin receptor type A(Rattus norvegicus)	20	358
367	P11216	40	20	Glycogen phosphorylase, brain form(Homo sapiens)	20	358
368	P21452	40	20	Substance-K receptor(Homo sapiens)	20	358
369	P11440	30	10	Cell division control protein 2 homolog(Mus musculus)	20	358
370	P22411	20	0	Dipeptidyl peptidase 4(Sus scrofa)	20	358
371	Q05901	20	0	Neuronal acetylcholine receptor subunit beta-3(Homo sapiens)	20	358
372	P70605	30	10	Small conductance calcium-activated potassium channel protein 3(Rattus norvegicus)	20	358
373	Q9H228	20	0	Sphingosine 1-phosphate receptor 5(Homo sapiens)	20	358
374	Q00975	30	10	Voltage-dependent N-type calcium channel subunit alpha-1B(Homo sapiens)	20	358
375	Q27963	30	10	Synaptic vesicular amine transporter(Bos taurus)	20	358
376	P08069	60	40	Insulin-like growth factor 1 receptor(Homo sapiens)	20	358
377	Q9Y243	30	10	RAC-gamma serine/threonine-protein kinase(Homo sapiens)	20	358
378	Q8WW43	60	40	Gamma-secretase subunit APH-1B(Homo sapiens)	20	358
379	P37058	50	30	Testosterone 17-beta-dehydrogenase 3(Homo sapiens)	20	358
380	Q27757	20	0	Luciferin 4-monooxygenase(Photuris pennsylvanica)	20	358
381	Q92542	50	30	Nicastrin(Homo sapiens)	20	358
382	P61431	20	0	UDP-N-acetylenolpyruvoylglucosamine reductase(Staphylococcus aureus)	20	358
383	O43193	30	10	Motilin receptor(Homo sapiens)	20	358
384	Q9HBW0	20	0	Lysophosphatidic acid receptor 2(Homo sapiens)	20	358
385	Q9ULK0	20	0	Glutamate receptor delta-1 subunit(Homo sapiens)	20	358
386	P56817	80	60	Beta-secretase 1(Homo sapiens)	20	358
387	P00790	20	0	Pepsin A(Homo sapiens)	20	358
388	P51675	20	0	C-C chemokine receptor type 1(Mus musculus)	20	358
389	P03468	20	0	Neuraminidase(Influenza A virus (strain A/Puerto Rico/8/1934 H1N1))	20	358
390	P49810	50	30	Presenilin-2(Homo sapiens)	20	358
391	P90584	50	30	MO15-related protein kinase Pfmrk(Plasmodium falciparum)	20	358
392	P25929	20	0	Neuropeptide Y receptor type 1(Homo sapiens)	20	358
393	P27922	50	30	Sodium-dependent dopamine transporter(Bos taurus)	20	358
394	P36897	30	10	TGF-beta receptor type-1(Homo sapiens)	20	358
395	Q6AY53	110	90	Deoxyhypusine synthase(Rattus norvegicus)	20	358
396	P07900	40	20	Heat shock protein HSP 90-alpha(Homo sapiens)	20	358
397	P98170	20	0	Baculoviral IAP repeat-containing protein 4(Homo sapiens)	20	358
398	A2AMS1	100	80	Opioid receptor, sigma 1(Mus musculus)	20	358
399	P00797	30	10	Renin(Homo sapiens)	20	358
400	P16257	70	50	Translocator protein(Rattus norvegicus)	20	358
401	P42345	20	0	Serine/threonine-protein kinase mTOR(Homo sapiens)	20	358
402	P34998	50	30	Corticotropin-releasing factor receptor 1(Homo sapiens)	20	358
403	P56192	20	0	Methionyl-tRNA synthetase, cytoplasmic(Homo sapiens)	20	358
404	P00750	30	10	Tissue-type plasminogen activator(Homo sapiens)	20	358
405	P30968	20	0	Gonadotropin-releasing hormone receptor(Homo sapiens)	20	358
406	Q92887	438	419	Canalicular multispecific organic anion transporter 1(Homo sapiens)	19	406
407	Q62986	49	30	Estrogen receptor beta(Rattus norvegicus)	19	406
408	P02718	69	50	Acetylcholine receptor subunit delta(Torpedo californica)	19	406
409	Q6P6R0	69	50	Glutamate [NMDA] receptor-associated protein 1(Rattus norvegicus)	19	406
410	P45984	29	10	Mitogen-activated protein kinase 9(Homo sapiens)	19	406
411	P42263	19	0	Glutamate receptor 3(Homo sapiens)	19	406
412	Q9ERC0	18	0	Neuropeptide Y/peptide YY-Y2 receptor(Rattus norvegicus)	18	412
413	Q07001	18	0	Acetylcholine receptor subunit delta(Homo sapiens)	18	412
414	P06211	48	30	Estrogen receptor(Rattus norvegicus)	18	412
415	P49884	30	12	Estrogen receptor(Bos taurus)	18	412
416	P23818	96	78	Glutamate receptor 1(Mus musculus)	18	412
417	Q9R0Y8	78	60	Gamma-aminobutyric acid receptor subunit gamma-1(Mus musculus)	18	412
418	P06870	18	0	Kallikrein-1(Homo sapiens)	18	412
419	P32297	88	70	Neuronal acetylcholine receptor subunit alpha-3(Homo sapiens)	18	412
420	P18762	18	0	Beta-2 adrenergic receptor(Mus musculus)	18	412
421	P22002	33	16	Voltage-dependent L-type calcium channel subunit alpha-1C(Rattus norvegicus)	17	421
422	P00592	27	10	Phospholipase A2, major isoenzyme(Sus scrofa)	17	421
423	P30926	77	60	Neuronal acetylcholine receptor subunit beta-4(Homo sapiens)	17	421
424	P07510	17	0	Acetylcholine receptor subunit gamma(Homo sapiens)	17	421
425	Q00987	20	3	E3 ubiquitin-protein ligase Mdm2(Homo sapiens)	17	421
426	P00761	17	0	Trypsin(Sus scrofa)	17	421
427	O00141	17	1	Serine/threonine-protein kinase Sgk1(Homo sapiens)	16	427
428	P30553	26	10	Gastrin/cholecystokinin type B receptor(Rattus norvegicus)	16	427
429	Q9Z0J4	36	20	Nitric oxide synthase, brain(Mus musculus)	16	427
430	Q9Y5Y9	26	10	Sodium channel protein type 10 subunit alpha(Homo sapiens)	16	427
431	P04637	20	4	Cellular tumor antigen p53(Homo sapiens)	16	427
432	P39900	30	14	Macrophage metalloelastase(Homo sapiens)	16	427
433	Q63634	16	0	Neuropeptide Y receptor type 5(Rattus norvegicus)	16	427
434	P10632	40	25	Cytochrome P450 2C8(Homo sapiens)	15	434
435	P10275	107	92	Androgen receptor(Homo sapiens)	15	434
436	P21555	15	0	Neuropeptide Y receptor type 1(Rattus norvegicus)	15	434
437	Q16881	63	49	Thioredoxin reductase 1, cytoplasmic(Homo sapiens)	14	437
438	Q9NNW7	64	50	Thioredoxin reductase 2, mitochondrial(Homo sapiens)	14	437
439	P13945	54	40	Beta-3 adrenergic receptor(Homo sapiens)	14	437
440	P02708	14	0	Acetylcholine receptor subunit alpha(Homo sapiens)	14	437
441	Q14534	30	16	Squalene monooxygenase(Homo sapiens)	14	437
442	P03952	29	16	Plasma kallikrein(Homo sapiens)	13	442
443	P15917	36	23	Lethal factor(Bacillus anthracis)	13	442
444	Q16850	60	47	Lanosterol 14-alpha demethylase(Homo sapiens)	13	442
445	P20852	212	200	Cytochrome P450 2A5(Mus musculus)	12	445
446	P22612	80	68	cAMP-dependent protein kinase catalytic subunit gamma(Homo sapiens)	12	445
447	P48736	27	15	Phosphatidylinositol-4,5-bisphosphate 3-kinase catalytic subunit gamma isoform(Homo sapiens)	12	445
448	P70618	40	28	Mitogen-activated protein kinase 14(Rattus norvegicus)	12	445
449	Q99873	20	8	Protein arginine N-methyltransferase 1(Homo sapiens)	12	445
450	P02710	41	29	Acetylcholine receptor subunit alpha(Torpedo californica)	12	445
451	P14679	120	108	Tyrosinase(Homo sapiens)	12	445
452	Q9H2S1	40	29	Small conductance calcium-activated potassium channel protein 2(Homo sapiens)	11	452
453	Q07817	40	29	Bcl-2-like protein 1(Homo sapiens)	11	452
454	Q64536	50	39	[Pyruvate dehydrogenase [lipoamide]] kinase isozyme 2, mitochondrial(Rattus norvegicus)	11	452
455	P10111	48	37	Peptidyl-prolyl cis-trans isomerase A(Rattus norvegicus)	11	452
456	Q15119	30	20	[Pyruvate dehydrogenase [lipoamide]] kinase isozyme 2, mitochondrial(Homo sapiens)	10	456
457	P19793	10	0	Retinoic acid receptor RXR-alpha(Homo sapiens)	10	456
458	P42893	10	0	Endothelin-converting enzyme 1(Rattus norvegicus)	10	456
459	P00743	10	0	Coagulation factor X(Bos taurus)	10	456
460	P0A749	20	10	UDP-N-acetylglucosamine 1-carboxyvinyltransferase(Escherichia coli (strain K12))	10	456
461	P08104	130	120	Sodium channel protein type 3 subunit alpha(Rattus norvegicus)	10	456
462	P08217	10	0	Chymotrypsin-like elastase family member 2A(Homo sapiens)	10	456
463	Q16647	10	0	Prostacyclin synthase(Homo sapiens)	10	456
464	P22007	20	10	Protein farnesyltransferase subunit beta(Saccharomyces cerevisiae)	10	456
465	P29703	20	10	Protein farnesyltransferase/geranylgeranyltransferase type-1 subunit alpha(Saccharomyces cerevisiae)	10	456
466	P00748	10	0	Coagulation factor XII(Homo sapiens)	10	456
467	P03951	10	0	Coagulation factor XI(Homo sapiens)	10	456
468	P08709	10	0	Coagulation factor VII(Homo sapiens)	10	456
469	Q02293	10	0	Protein farnesyltransferase subunit beta(Rattus norvegicus)	10	456
470	O95136	20	10	Sphingosine 1-phosphate receptor 2(Homo sapiens)	10	456
471	Q9Y5Y6	10	0	Suppressor of tumorigenicity 14 protein(Homo sapiens)	10	456
472	P29371	40	30	Neuromedin-K receptor(Homo sapiens)	10	456
473	Q9H3N8	40	30	Histamine H4 receptor(Homo sapiens)	10	456
474	P49768	50	40	Presenilin-1(Homo sapiens)	10	456
475	P21453	20	10	Sphingosine 1-phosphate receptor 1(Homo sapiens)	10	456
476	P34158	10	0	Cystic fibrosis transmembrane conductance regulator(Rattus norvegicus)	10	456
477	P22694	80	70	cAMP-dependent protein kinase catalytic subunit beta(Homo sapiens)	10	456
478	P15056	10	0	Serine/threonine-protein kinase B-raf(Homo sapiens)	10	456
479	P88142	10	0	Pol polyprotein(Human immunodeficiency virus 2)	10	456
480	P11103	40	30	Poly [ADP-ribose] polymerase 1(Mus musculus)	10	456
481	P41231	10	0	P2Y purinoceptor 2(Homo sapiens)	10	456
482	P04409	20	10	Protein kinase C alpha type(Bos taurus)	10	456
483	P06762	10	0	Heme oxygenase 1(Rattus norvegicus)	10	456
484	P37268	10	0	Squalene synthetase(Homo sapiens)	10	456
485	Q16654	30	20	[Pyruvate dehydrogenase [lipoamide]] kinase isozyme 4, mitochondrial(Homo sapiens)	10	456
486	Q16602	20	10	Calcitonin gene-related peptide type 1 receptor(Homo sapiens)	10	456
487	Q5R387	30	20	Putative inactive group IIC secretory phospholipase A2(Homo sapiens)	10	456
488	Q9UHL4	65	55	Dipeptidyl peptidase 2(Homo sapiens)	10	456
489	Q16769	10	0	Glutaminyl-peptide cyclotransferase(Homo sapiens)	10	456
490	P50233	10	0	Corticosteroid 11-beta-dehydrogenase isozyme 2(Rattus norvegicus)	10	456
491	P13726	10	0	Tissue factor(Homo sapiens)	10	456
492	Q3BCU0	10	0	B1 bradykinin receptor(Macaca fascicularis)	10	456
493	P16232	10	0	Corticosteroid 11-beta-dehydrogenase isozyme 1(Rattus norvegicus)	10	456
494	O70212	10	0	5-hydroxytryptamine receptor 3A(Cavia porcellus)	10	456
495	O77656	10	0	Collagenase 3(Bos taurus)	10	456
496	O77669	10	0	Coagulation factor X(Canis familiaris)	10	456
497	Q96EB6	20	10	NAD-dependent deacetylase sirtuin-1(Homo sapiens)	10	456
498	O08914	20	10	Fatty-acid amide hydrolase 1(Mus musculus)	10	456
499	P35969	10	0	Vascular endothelial growth factor receptor 1(Mus musculus)	10	456
500	P16092	10	0	Basic fibroblast growth factor receptor 1(Mus musculus)	10	456
501	Q95J97	10	0	PKA catalytic subunit alpha(Oryctolagus cuniculus)	10	456
502	Q92633	10	0	Lysophosphatidic acid receptor 1(Homo sapiens)	10	456
503	O95977	20	10	Sphingosine 1-phosphate receptor 4(Homo sapiens)	10	456
504	P00742	59	49	Coagulation factor X(Homo sapiens)	10	456
505	Q8AWE3	30	20	Serine-threonine protein phosphatase 2A regulatory subunit(Gallus gallus)	10	456
506	Q9NYL2	10	0	Mitogen-activated protein kinase kinase kinase MLT(Homo sapiens)	10	456
507	P03474	10	0	Neuraminidase(Influenza B virus (strain B/Lee/1940))	10	456
508	P04035	20	10	3-hydroxy-3-methylglutaryl-coenzyme A reductase(Homo sapiens)	10	456
509	P09093	10	0	Chymotrypsin-like elastase family member 3A(Homo sapiens)	10	456
510	P30291	10	0	Wee1-like protein kinase(Homo sapiens)	10	456
511	Q5SWX4	10	0	Calcium/calmodulin-dependent protein kinase (CaM kinase) II gamma(Homo sapiens)	10	456
512	P68849	10	0	Phenylalanyl-tRNA synthetase alpha chain(Staphylococcus aureus)	10	456
513	P08424	10	0	Renin(Rattus norvegicus)	10	456
514	P23711	10	0	Heme oxygenase 2(Rattus norvegicus)	10	456
515	Q6V1X1	60	50	Dipeptidyl peptidase 8(Homo sapiens)	10	456
516	Q9P1W9	20	10	Serine/threonine-protein kinase pim-2(Homo sapiens)	10	456
517	Q9UKP6	10	0	Urotensin-2 receptor(Homo sapiens)	10	456
518	P80209	10	0	Cathepsin D(Bos taurus)	10	456
519	Q9Y5Z0	10	0	Beta-secretase 2(Homo sapiens)	10	456
520	Q62035	30	20	Platelet-activating factor receptor(Mus musculus)	10	456
521	P47820	10	0	Angiotensin-converting enzyme(Rattus norvegicus)	10	456
522	P52333	10	0	Tyrosine-protein kinase JAK3(Homo sapiens)	10	456
523	P36633	10	0	Amiloride-sensitive amine oxidase [copper-containing](Rattus norvegicus)	10	456
524	P51685	10	0	C-C chemokine receptor type 8(Homo sapiens)	10	456
525	P53609	30	20	Geranylgeranyl transferase type-1 subunit beta(Homo sapiens)	10	456
526	P56481	10	0	Gastrin/cholecystokinin type B receptor(Mus musculus)	10	456
527	Q8R431	10	0	Monoglyceride lipase(Rattus norvegicus)	10	456
528	P30549	10	0	Substance-K receptor(Mus musculus)	10	456
529	Q01118	50	40	Sodium channel protein type 7 subunit alpha(Homo sapiens)	10	456
530	O02747	50	40	Aryl hydrocarbon receptor(Oryctolagus cuniculus)	10	456
531	P28700	10	0	Retinoic acid receptor RXR-alpha(Mus musculus)	10	456
532	O53430	10	0	LmbE protein(Mycobacterium tuberculosis)	10	456
533	Q81RP3	28	19	NH(3)-dependent NAD(+) synthetase(Bacillus anthracis)	9	533
534	O75365	9	0	Protein tyrosine phosphatase type IVA 3(Homo sapiens)	9	533
535	Q15303	9	0	Receptor tyrosine-protein kinase erbB-4(Homo sapiens)	9	533
536	Q15120	29	20	[Pyruvate dehydrogenase [lipoamide]] kinase isozyme 3, mitochondrial(Homo sapiens)	9	533
537	P11275	9	0	Calcium/calmodulin-dependent protein kinase type II subunit alpha(Rattus norvegicus)	9	533
538	Q28017	19	10	Platelet-activating factor acetylhydrolase(Bos taurus)	9	533
539	P08218	9	0	Chymotrypsin-like elastase family member 2B(Homo sapiens)	9	533
540	P68400	64	55	Casein kinase II subunit alpha(Homo sapiens)	9	533
541	Q4Q5W4	9	0	Farnesyltransferase, putative(Leishmania major)	9	533
542	P78527	19	10	DNA-dependent protein kinase catalytic subunit(Homo sapiens)	9	533
543	P28838	29	20	Cytosol aminopeptidase(Homo sapiens)	9	533
544	P35030	16	7	Trypsin-3(Homo sapiens)	9	533
545	Q04631	9	0	Protein farnesyltransferase/geranylgeranyltransferase type-1 subunit alpha(Rattus norvegicus)	9	533
546	P42336	24	16	Phosphatidylinositol-4,5-bisphosphate 3-kinase catalytic subunit alpha isoform(Homo sapiens)	8	546
547	P15085	18	10	Carboxypeptidase A1(Homo sapiens)	8	546
548	P54760	18	10	Ephrin type-B receptor 4(Homo sapiens)	8	546
549	O96935	8	0	M1 family aminopeptidase(Plasmodium falciparum (isolate FcB1 / Columbia))	8	546
550	P00740	8	0	Coagulation factor IX(Homo sapiens)	8	546
551	P11362	108	100	Basic fibroblast growth factor receptor 1(Homo sapiens)	8	546
552	P06766	14	6	DNA polymerase beta(Rattus norvegicus)	8	546
553	P04774	128	120	Sodium channel protein type 1 subunit alpha(Rattus norvegicus)	8	546
554	P50579	27	20	Methionine aminopeptidase 2(Homo sapiens)	7	554
555	P08861	7	0	Chymotrypsin-like elastase family member 3B(Homo sapiens)	7	554
556	P37173	7	0	TGF-beta receptor type-2(Homo sapiens)	7	554
557	Q15746	10	3	Myosin light chain kinase, smooth muscle(Homo sapiens)	7	554
558	O14746	70	63	Telomerase reverse transcriptase(Homo sapiens)	7	554
559	O60674	16	9	Tyrosine-protein kinase JAK2(Homo sapiens)	7	554
560	P79483	7	0	HLA class II histocompatibility antigen, DR beta 3 chain(Homo sapiens)	7	554
561	Q63065	47	40	[Pyruvate dehydrogenase [lipoamide]] kinase isozyme 1, mitochondrial(Rattus norvegicus)	7	554
562	P06935	17	10	Genome polyprotein(West Nile virus)	7	554
563	Q7TQM4	8	2	Sterol O-acyltransferase 2(Rattus norvegicus)	6	563
564	Q8MTZ4	6	0	Vacuolar-type proton translocating pyrophosphatase 1(Trypanosoma brucei)	6	563
565	O08703	10	4	Potassium voltage-gated channel subfamily H member 2(Cavia porcellus)	6	563
566	Q01097	6	0	Glutamate [NMDA] receptor subunit epsilon-2(Mus musculus)	6	563
567	Q15257	6	0	Serine/threonine-protein phosphatase 2A activator(Homo sapiens)	6	563
568	Q91ZU9	5	0	Glutamate [NMDA] receptor subunit 3B(Mus musculus)	5	568
569	P80192	15	10	Mitogen-activated protein kinase kinase kinase 9(Homo sapiens)	5	568
570	P05177	273	268	Cytochrome P450 1A2(Homo sapiens)	5	568
571	P68890	8	3	Glutamyl-tRNA(Gln) amidotransferase subunit C(Streptococcus pyogenes serotype M1)	5	568
572	P35438	5	0	Glutamate [NMDA] receptor subunit zeta-1(Mus musculus)	5	568
573	P00747	40	35	Plasminogen(Homo sapiens)	5	568
574	Q8ST54	5	0	Hexokinase(Trypanosoma cruzi)	5	568
575	P51647	25	20	Retinal dehydrogenase 1(Rattus norvegicus)	5	568
576	O60563	5	0	Cyclin-T1(Homo sapiens)	5	568
577	Q92952	38	33	Small conductance calcium-activated potassium channel protein 1(Homo sapiens)	5	568
578	P21554	151	146	Cannabinoid receptor 1(Homo sapiens)	5	568
579	P42338	7	2	Phosphatidylinositol-4,5-bisphosphate 3-kinase catalytic subunit beta isoform(Homo sapiens)	5	568
580	P47900	10	5	P2Y purinoceptor 1(Homo sapiens)	5	568
581	P35436	5	0	Glutamate [NMDA] receptor subunit epsilon-1(Mus musculus)	5	568
582	O00329	7	2	Phosphatidylinositol-4,5-bisphosphate 3-kinase catalytic subunit delta isoform(Homo sapiens)	5	568
583	O00459	7	3	Phosphatidylinositol 3-kinase regulatory subunit beta(Homo sapiens)	4	583
584	P43088	4	0	Prostaglandin F2-alpha receptor(Homo sapiens)	4	583
585	Q03391	4	0	Glutamate [NMDA] receptor subunit epsilon-4(Mus musculus)	4	583
586	P55210	9	5	Caspase-7(Homo sapiens)	4	583
587	Q8IZS8	10	6	Voltage-dependent calcium channel subunit alpha-2/delta-3(Homo sapiens)	4	583
588	Q16584	13	9	Mitogen-activated protein kinase kinase kinase 11(Homo sapiens)	4	583
589	P31389	64	60	Histamine H1 receptor(Cavia porcellus)	4	583
590	P27986	8	4	Phosphatidylinositol 3-kinase regulatory subunit alpha(Homo sapiens)	4	583
591	Q8WMX0	30	27	Muscarinic receptor M1(Bos taurus)	3	591
592	P04150	67	64	Glucocorticoid receptor(Homo sapiens)	3	591
593	P54282	10	7	Voltage-dependent P/Q-type calcium channel subunit alpha-1A(Rattus norvegicus)	3	591
594	P55212	10	8	Caspase-6(Homo sapiens)	2	594
595	P08546	2	0	DNA polymerase(Human cytomegalovirus (strain AD169) (HHV-5) (Human herpesvirus 5))	2	594
596	P43119	8	6	Prostacyclin receptor(Homo sapiens)	2	594
597	Q02763	10	8	Angiopoietin-1 receptor(Homo sapiens)	2	594
598	Q05030	6	4	Beta-type platelet-derived growth factor receptor(Rattus norvegicus)	2	594
599	P17948	20	19	Vascular endothelial growth factor receptor 1(Homo sapiens)	1	599
600	Q9Y345	40	39	Sodium- and chloride-dependent glycine transporter 2(Homo sapiens)	1	599
601	P08238	20	19	Heat shock protein HSP 90-beta(Homo sapiens)	1	599
602	Q7Z3S7	10	9	Voltage-dependent calcium channel subunit alpha-2/delta-4(Homo sapiens)	1	599
603	Q14790	10	9	Caspase-8(Homo sapiens)	1	599
604	P14600	10	9	Substance-P receptor(Rattus norvegicus)	1	599
605	P31749	50	49	RAC-alpha serine/threonine-protein kinase(Homo sapiens)	1	599
606	Q00788	10	9	Vasopressin V2 receptor(Rattus norvegicus)	1	599
607	Q02294	10	9	Voltage-dependent N-type calcium channel subunit alpha-1B(Rattus norvegicus)	1	599
608	Q63470	10	9	Dual specificity tyrosine-phosphorylation-regulated kinase 1A(Rattus norvegicus)	1	599
609	Q99519	10	9	Sialidase-1(Homo sapiens)	1	599
610	P13569	0	0	Cystic fibrosis transmembrane conductance regulator(Homo sapiens)	0	610
611	P12259	0	0	Coagulation factor V(Homo sapiens)	0	610
612	P01100	0	0	Proto-oncogene c-Fos(Homo sapiens)	0	610
613	Q15661	10	10	Tryptase beta-1(Homo sapiens)	0	610
614	P23687	10	10	Prolyl endopeptidase(Sus scrofa)	0	610
615	P13516	0	0	Acyl-CoA desaturase 1(Mus musculus)	0	610
616	P38604	0	0	Lanosterol synthase(Saccharomyces cerevisiae)	0	610
617	P38605	0	0	Cycloartenol synthase(Arabidopsis thaliana)	0	610
618	Q9XYC7	0	0	Histone deacetylase(Plasmodium falciparum)	0	610
619	P06881	0	0	Calcitonin gene-related peptide 1(Homo sapiens)	0	610
620	P28702	0	0	Retinoic acid receptor RXR-beta(Homo sapiens)	0	610
621	Q9ERZ8	0	0	Transient receptor potential cation channel subfamily V member 4(Rattus norvegicus)	0	610
622	P31641	0	0	Sodium- and chloride-dependent taurine transporter(Homo sapiens)	0	610
623	P00956	10	10	Isoleucyl-tRNA synthetase(Escherichia coli (strain K12))	0	610
624	Q01662	0	0	Methionine aminopeptidase 1(Saccharomyces cerevisiae)	0	610
625	Q95214	0	0	Acyl-CoA:cholesterol acyltransferase(Oryctolagus cuniculus)	0	610
626	Q8T6T2	10	10	Inosine-5'-monophosphate dehydrogenase, probable(Cryptosporidium parvum)	0	610
627	Q99572	0	0	P2X purinoceptor 7(Homo sapiens)	0	610
628	P50391	0	0	Neuropeptide Y receptor type 4(Homo sapiens)	0	610
629	P13497	0	0	Bone morphogenetic protein 1(Homo sapiens)	0	610
630	P47205	0	0	UDP-3-O-[3-hydroxymyristoyl] N-acetylglucosamine deacetylase(Pseudomonas aeruginosa)	0	610
631	P36873	0	0	Serine/threonine-protein phosphatase PP1-gamma catalytic subunit(Homo sapiens)	0	610
632	P07154	0	0	Cathepsin L1(Rattus norvegicus)	0	610
633	P23921	0	0	Ribonucleoside-diphosphate reductase large subunit(Homo sapiens)	0	610
634	P46059	32	32	Solute carrier family 15 member 1(Homo sapiens)	0	610
635	P37289	0	0	Prostaglandin F2-alpha receptor(Bos taurus)	0	610
636	P01112	0	0	GTPase HRas(Homo sapiens)	0	610
637	P22906	0	0	Dihydrofolate reductase(Candida albicans)	0	610
638	P23443	0	0	Ribosomal protein S6 kinase beta-1(Homo sapiens)	0	610
639	P30550	0	0	Gastrin-releasing peptide receptor(Homo sapiens)	0	610
640	P21729	0	0	Gastrin-releasing peptide receptor(Mus musculus)	0	610
641	P78352	0	0	Disks large homolog 4(Homo sapiens)	0	610
642	P14925	0	0	Peptidyl-glycine alpha-amidating monooxygenase(Rattus norvegicus)	0	610
643	P12644	0	0	Bone morphogenetic protein 4(Homo sapiens)	0	610
644	Q05921	0	0	2-5A-dependent ribonuclease(Mus musculus)	0	610
645	P01024	0	0	Complement C3(Homo sapiens)	0	610
646	P40424	0	0	Pre-B-cell leukemia transcription factor 1(Homo sapiens)	0	610
647	P49639	0	0	Homeobox protein Hox-A1(Homo sapiens)	0	610
648	Q9NWM8	0	0	Peptidyl-prolyl cis-trans isomerase FKBP14(Homo sapiens)	0	610
649	Q16566	0	0	Calcium/calmodulin-dependent protein kinase type IV(Homo sapiens)	0	610
650	O08590	0	0	Membrane primary amine oxidase(Rattus norvegicus)	0	610
651	P16066	0	0	Atrial natriuretic peptide receptor 1(Homo sapiens)	0	610
652	Q02790	0	0	Peptidyl-prolyl cis-trans isomerase FKBP4(Homo sapiens)	0	610
653	Q8VBU5	0	0	Phosphodiesterase 4B, cAMP specific(Mus musculus)	0	610
654	Q9Z2W8	0	0	Glutamate receptor 4(Mus musculus)	0	610
655	Q29495	0	0	Serotonin N-acetyltransferase(Ovis aries)	0	610
656	P08373	30	30	UDP-N-acetylenolpyruvoylglucosamine reductase(Escherichia coli (strain K12))	0	610
657	P30555	0	0	Type-1 angiotensin II receptor(Sus scrofa)	0	610
658	Q15046	0	0	Lysyl-tRNA synthetase(Homo sapiens)	0	610
659	Q99808	10	10	Equilibrative nucleoside transporter 1(Homo sapiens)	0	610
660	O64411	50	50	Polyamine oxidase(Zea mays)	0	610
661	O15066	0	0	Kinesin-like protein KIF3B(Homo sapiens)	0	610
662	Q13557	10	10	Calcium/calmodulin-dependent protein kinase type II subunit delta(Homo sapiens)	0	610
663	P50129	0	0	5-hydroxytryptamine receptor 2A(Sus scrofa)	0	610
664	P78368	10	10	Casein kinase I isoform gamma-2(Homo sapiens)	0	610
665	Q29463	0	0	Anionic trypsin(Bos taurus)	0	610
666	Q13554	10	10	Calcium/calmodulin-dependent protein kinase type II subunit beta(Homo sapiens)	0	610
667	D2K2A8	0	0	Non-structural protein 4A(Hepatitis C virus)	0	610
668	P18846	0	0	Cyclic AMP-dependent transcription factor ATF-1(Homo sapiens)	0	610
669	P51164	20	20	Potassium-transporting ATPase subunit beta(Homo sapiens)	0	610
670	Q12840	0	0	Kinesin heavy chain isoform 5A(Homo sapiens)	0	610
671	P62136	0	0	Serine/threonine-protein phosphatase PP1-alpha catalytic subunit(Homo sapiens)	0	610
672	P10443	0	0	DNA polymerase III subunit alpha(Escherichia coli (strain K12))	0	610
673	P17764	0	0	Acetyl-CoA acetyltransferase, mitochondrial(Rattus norvegicus)	0	610
674	P34978	0	0	Thromboxane A2 receptor(Rattus norvegicus)	0	610
675	P48067	20	20	Sodium- and chloride-dependent glycine transporter 1(Homo sapiens)	0	610
676	P28572	0	0	Sodium- and chloride-dependent glycine transporter 1(Rattus norvegicus)	0	610
677	Q00526	0	0	Cell division protein kinase 3(Homo sapiens)	0	610
678	Q8NY00	0	0	Methionyl-tRNA synthetase(Staphylococcus aureus (strain MW2))	0	610
679	P13444	0	0	S-adenosylmethionine synthetase isoform type-1(Rattus norvegicus)	0	610
680	P20594	0	0	Atrial natriuretic peptide receptor 2(Homo sapiens)	0	610
681	Q13131	0	0	5'-AMP-activated protein kinase catalytic subunit alpha-1(Homo sapiens)	0	610
682	P51160	0	0	Cone cGMP-specific 3',5'-cyclic phosphodiesterase subunit alpha'(Homo sapiens)	0	610
683	Q16816	0	0	Phosphorylase b kinase gamma catalytic chain, skeletal muscle isoform(Homo sapiens)	0	610
684	O43174	0	0	Cytochrome P450 26A1(Homo sapiens)	0	610
685	P06730	0	0	Eukaryotic translation initiation factor 4E(Homo sapiens)	0	610
686	P51812	0	0	Ribosomal protein S6 kinase alpha-3(Homo sapiens)	0	610
687	P48044	0	0	Vasopressin V2 receptor(Bos taurus)	0	610
688	P28336	0	0	Neuromedin-B receptor(Homo sapiens)	0	610
689	P16610	0	0	Substance-K receptor(Rattus norvegicus)	0	610
690	P16177	10	10	Neuromedin-K receptor(Rattus norvegicus)	0	610
691	P25105	80	80	Platelet-activating factor receptor(Homo sapiens)	0	610
692	Q9P8Q7	10	10	Isocitrate lyase(Candida albicans)	0	610
693	Q9QXD6	0	0	Fructose-1,6-bisphosphatase 1(Mus musculus)	0	610
694	Q16651	0	0	Prostasin(Homo sapiens)	0	610
695	P33527	0	0	Multidrug resistance-associated protein 1(Homo sapiens)	0	610
696	O35435	0	0	Dihydroorotate dehydrogenase, mitochondrial(Mus musculus)	0	610
697	P28704	0	0	Retinoic acid receptor RXR-beta(Mus musculus)	0	610
698	P00959	0	0	Methionyl-tRNA synthetase(Escherichia coli (strain K12))	0	610
699	P21980	0	0	Protein-glutamine gamma-glutamyltransferase 2(Homo sapiens)	0	610
700	P28843	0	0	Dipeptidyl peptidase 4(Mus musculus)	0	610
701	P38936	0	0	Cyclin-dependent kinase inhibitor 1(Homo sapiens)	0	610
702	P07861	0	0	Neprilysin(Rattus norvegicus)	0	610
703	P69520	0	0	Ribonucleoside-diphosphate reductase small chain(Human herpesvirus 2 (strain 333) (HHV-2) (Human herpes simplex virus2))	0	610
704	P43403	0	0	Tyrosine-protein kinase ZAP-70(Homo sapiens)	0	610
705	P29401	0	0	Transketolase(Homo sapiens)	0	610
706	P12822	0	0	Angiotensin-converting enzyme(Oryctolagus cuniculus)	0	610
707	P00772	0	0	Chymotrypsin-like elastase family member 1(Sus scrofa)	0	610
708	Q61616	19	19	D(1A) dopamine receptor(Mus musculus)	0	610
709	Q8IW41	0	0	MAP kinase-activated protein kinase 5(Homo sapiens)	0	610
710	P30419	10	10	Glycylpeptide N-tetradecanoyltransferase 1(Homo sapiens)	0	610
711	Q9NRR2	0	0	Tryptase gamma(Homo sapiens)	0	610
712	P18298	0	0	S-adenosylmethionine synthetase isoform type-2(Rattus norvegicus)	0	610
713	P06186	0	0	Progesterone receptor(Oryctolagus cuniculus)	0	610
714	P16497	10	10	Sporulation kinase A(Bacillus subtilis)	0	610
715	Q9H2F3	0	0	3 beta-hydroxysteroid dehydrogenase type 7(Homo sapiens)	0	610
716	P15735	0	0	Phosphorylase b kinase gamma catalytic chain, testis/liver isoform(Homo sapiens)	0	610
717	O89084	0	0	cAMP-specific 3',5'-cyclic phosphodiesterase 4A(Mus musculus)	0	610
718	A9JQL9	0	0	Dehydrosqualene synthase(Staphylococcus aureus)	0	610
719	P53396	10	10	ATP-citrate synthase(Homo sapiens)	0	610
720	Q6PIU2	0	0	Neutral cholesterol ester hydrolase 1(Homo sapiens)	0	610
721	P17752	0	0	Tryptophan 5-hydroxylase 1(Homo sapiens)	0	610
722	P54289	40	40	Voltage-dependent calcium channel subunit alpha-2/delta-1(Homo sapiens)	0	610
723	Q02127	20	20	Dihydroorotate dehydrogenase, mitochondrial(Homo sapiens)	0	610
724	Q2NNR5	0	0	Cysteinyl leukotriene receptor 1(Cavia porcellus)	0	610
725	O60911	0	0	Cathepsin L2(Homo sapiens)	0	610
726	O96214	0	0	Putative uncharacterized protein pk7(Plasmodium falciparum)	0	610
727	P08263	0	0	Glutathione S-transferase A1(Homo sapiens)	0	610
728	Q9NWZ3	0	0	Interleukin-1 receptor-associated kinase 4(Homo sapiens)	0	610
729	P03234	0	0	Protease precursor(Epstein-Barr virus (strain B95-8) (HHV-4) (Human herpesvirus 4))	0	610
730	P18440	0	0	Arylamine N-acetyltransferase 1(Homo sapiens)	0	610
731	Q13126	0	0	S-methyl-5'-thioadenosine phosphorylase(Homo sapiens)	0	610
732	P47211	0	0	Galanin receptor type 1(Homo sapiens)	0	610
733	O55096	0	0	Dipeptidyl peptidase 3(Rattus norvegicus)	0	610
734	P09238	0	0	Stromelysin-2(Homo sapiens)	0	610
735	P04070	0	0	Vitamin K-dependent protein C(Homo sapiens)	0	610
736	P35575	0	0	Glucose-6-phosphatase(Homo sapiens)	0	610
737	Q8SPQ9	0	0	Prostaglandin G/H synthase-2(Canis familiaris)	0	610
738	Q8HZR1	0	0	Cyclooxygenase(Canis familiaris)	0	610
739	Q9Z2W9	0	0	Glutamate receptor 3(Mus musculus)	0	610
740	P13956	0	0	rRNA adenine N-6-methyltransferase(Bacillus subtilis)	0	610
741	O13428	0	0	Beta-1,3-glucan synthase catalytic subunit 1(Candida albicans)	0	610
742	Q5EI73	0	0	Protein farnesyltransferase alpha subunit(Plasmodium falciparum)	0	610
743	Q86X55	0	0	Histone-arginine methyltransferase CARM1(Homo sapiens)	0	610
744	P51635	0	0	Alcohol dehydrogenase [NADP+](Rattus norvegicus)	0	610
745	P08473	0	0	Neprilysin(Homo sapiens)	0	610
746	P29597	0	0	Non-receptor tyrosine-protein kinase TYK2(Homo sapiens)	0	610
747	Q9Y5X9	0	0	Endothelial lipase(Homo sapiens)	0	610
748	P47901	0	0	Vasopressin V1b receptor(Homo sapiens)	0	610
749	Q9UBC3	0	0	DNA (cytosine-5)-methyltransferase 3B(Homo sapiens)	0	610
750	Q9TSZ1	0	0	Renin(Callithrix jacchus)	0	610
751	P56389	10	10	Cytidine deaminase(Mus musculus)	0	610
752	Q13233	0	0	Mitogen-activated protein kinase kinase kinase 1(Homo sapiens)	0	610
753	P39655	0	0	Arachidonate 12-lipoxygenase, 12S-type(Mus musculus)	0	610
754	P35558	0	0	Phosphoenolpyruvate carboxykinase, cytosolic [GTP](Homo sapiens)	0	610
755	Q9ET64	0	0	Sphingomyelin phosphodiesterase 2(Rattus norvegicus)	0	610
756	P23316	0	0	Chitin synthase 1(Candida albicans)	0	610
757	P0AF12	0	0	5'-methylthioadenosine/S-adenosylhomocysteine nucleosidase(Escherichia coli (strain K12))	0	610
758	P52564	0	0	Dual specificity mitogen-activated protein kinase kinase 6(Homo sapiens)	0	610
759	P34976	0	0	Type-1 angiotensin II receptor(Oryctolagus cuniculus)	0	610
760	P02829	0	0	ATP-dependent molecular chaperone HSP82(Saccharomyces cerevisiae)	0	610
761	Q16822	0	0	Phosphoenolpyruvate carboxykinase [GTP], mitochondrial(Homo sapiens)	0	610
762	P49134	0	0	Integrin beta-1(Rattus norvegicus)	0	610
763	P51512	0	0	Matrix metalloproteinase-16(Homo sapiens)	0	610
764	Q06000	0	0	Lipoprotein lipase(Rattus norvegicus)	0	610
765	P51955	0	0	Serine/threonine-protein kinase Nek2(Homo sapiens)	0	610
766	Q86XP0	0	0	Cytosolic phospholipase A2 delta(Homo sapiens)	0	610
767	O60551	10	10	Glycylpeptide N-tetradecanoyltransferase 2(Homo sapiens)	0	610
768	Q92831	0	0	Histone acetyltransferase KAT2B(Homo sapiens)	0	610
769	O95644	0	0	Nuclear factor of activated T-cells, cytoplasmic 1(Homo sapiens)	0	610
770	Q01063	0	0	cAMP-specific 3',5'-cyclic phosphodiesterase 4D(Mus musculus)	0	610
771	Q16665	0	0	Hypoxia-inducible factor 1-alpha(Homo sapiens)	0	610
772	Q05397	0	0	Focal adhesion kinase 1(Homo sapiens)	0	610
773	Q0GKD7	0	0	Farnesyl pyrophosphate synthase(Leishmania donovani)	0	610
774	Q13822	0	0	Ectonucleotide pyrophosphatase/phosphodiesterase family member 2(Homo sapiens)	0	610
775	Q5EAD5	0	0	Geranylgeranyl transferase type-1 subunit beta(Bos taurus)	0	610
776	P19235	0	0	Erythropoietin receptor(Homo sapiens)	0	610
777	Q8BZP8	0	0	Neuropeptide S receptor(Mus musculus)	0	610
778	Q99246	0	0	Voltage-dependent L-type calcium channel subunit alpha-1D(Mus musculus)	0	610
779	Q15118	30	30	[Pyruvate dehydrogenase [lipoamide]] kinase isozyme 1, mitochondrial(Homo sapiens)	0	610
780	P0A554	0	0	1-deoxy-D-xylulose-5-phosphate synthase(Mycobacterium tuberculosis)	0	610
781	Q9ZTP8	0	0	Histone deacetylase(Zea mays)	0	610
782	Q8TCW9	0	0	Prokineticin receptor 1(Homo sapiens)	0	610
783	Q99835	0	0	Smoothened homolog(Homo sapiens)	0	610
784	Q6GI75	0	0	Enoyl-[acyl-carrier-protein] reductase [NADH](Staphylococcus aureus (strain MRSA252))	0	610
785	Q13477	0	0	Mucosal addressin cell adhesion molecule 1(Homo sapiens)	0	610
786	Q9EQD2	0	0	Neuropeptide FF receptor 2(Rattus norvegicus)	0	610
787	P09871	0	0	Complement C1s subcomponent(Homo sapiens)	0	610
788	P43367	0	0	Calpain-2 catalytic subunit(Sus scrofa)	0	610
789	P48032	0	0	Metalloproteinase inhibitor 3(Rattus norvegicus)	0	610
790	P00516	0	0	cGMP-dependent protein kinase 1(Bos taurus)	0	610
791	O96017	10	10	Serine/threonine-protein kinase Chk2(Homo sapiens)	0	610
792	Q60612	0	0	Adenosine receptor A1(Mus musculus)	0	610
793	P49187	0	0	Mitogen-activated protein kinase 10(Rattus norvegicus)	0	610
794	O60733	0	0	85 kDa calcium-independent phospholipase A2(Homo sapiens)	0	610
795	P30989	0	0	Neurotensin receptor type 1(Homo sapiens)	0	610
796	O34623	0	0	DNA polymerase III subunit alpha(Bacillus subtilis)	0	610
797	O75173	0	0	A disintegrin and metalloproteinase with thrombospondin motifs 4(Homo sapiens)	0	610
798	Q9UNA0	0	0	A disintegrin and metalloproteinase with thrombospondin motifs 5(Homo sapiens)	0	610
799	Q02853	0	0	Stromelysin-3(Mus musculus)	0	610
800	Q03142	0	0	Fibroblast growth factor receptor 4(Mus musculus)	0	610
801	Q8IV61	0	0	Ras guanyl-releasing protein 3(Homo sapiens)	0	610
802	P00521	0	0	Tyrosine-protein kinase transforming protein Abl(Abelson murine leukemia virus)	0	610
803	Q9NBA7	0	0	Cysteine protease falcipain-3(Plasmodium falciparum)	0	610
804	O43603	0	0	Galanin receptor type 2(Homo sapiens)	0	610
805	O43895	0	0	Xaa-Pro aminopeptidase 2(Homo sapiens)	0	610
806	P31350	0	0	Ribonucleoside-diphosphate reductase subunit M2(Homo sapiens)	0	610
807	O95718	0	0	Steroid hormone receptor ERR2(Homo sapiens)	0	610
808	P11541	0	0	Rod cGMP-specific 3',5'-cyclic phosphodiesterase subunit alpha(Bos taurus)	0	610
809	O14786	0	0	Neuropilin-1(Homo sapiens)	0	610
810	P25910	0	0	Beta-lactamase type II(Bacteroides fragilis)	0	610
811	O31211	0	0	UDP-N-acetylmuramate--L-alanine ligase(Staphylococcus aureus)	0	610
812	P0A091	0	0	UDP-N-acetylmuramoylalanine--D-glutamate ligase(Staphylococcus aureus)	0	610
813	P0A4V4	0	0	Antigen 85-C(Mycobacterium tuberculosis)	0	610
814	P35790	0	0	Choline kinase alpha(Homo sapiens)	0	610
815	P08631	0	0	Tyrosine-protein kinase HCK(Homo sapiens)	0	610
816	P41252	0	0	Isoleucyl-tRNA synthetase, cytoplasmic(Homo sapiens)	0	610
817	P41241	0	0	Tyrosine-protein kinase CSK(Mus musculus)	0	610
818	P08648	0	0	Integrin alpha-5(Homo sapiens)	0	610
819	P97772	0	0	Metabotropic glutamate receptor 1(Mus musculus)	0	610
820	O60894	0	0	Receptor activity-modifying protein 1(Homo sapiens)	0	610
821	Q29010	0	0	Endothelin-1 receptor(Sus scrofa)	0	610
822	P40763	0	0	Signal transducer and activator of transcription 3(Homo sapiens)	0	610
823	Q9Y2D5	0	0	A-kinase anchor protein 2(Homo sapiens)	0	610
824	Q9TT92	0	0	A disintegrin and metalloproteinase with thrombospondin motifs 5(Bos taurus)	0	610
825	P55859	0	0	Purine nucleoside phosphorylase(Bos taurus)	0	610
826	P40919	0	0	Imidazoleglycerol-phosphate dehydratase(Cryptococcus neoformans)	0	610
827	Q96GD4	0	0	Serine/threonine-protein kinase 12(Homo sapiens)	0	610
828	P06628	10	10	Sporulation initiation phosphotransferase F(Bacillus subtilis)	0	610
829	P30411	0	0	B2 bradykinin receptor(Homo sapiens)	0	610
830	P43114	0	0	Prostaglandin E2 receptor EP4 subtype(Rattus norvegicus)	0	610
831	P00807	0	0	Beta-lactamase(Staphylococcus aureus)	0	610
832	P09853	0	0	Ribonucleoside-diphosphate reductase large subunit(Human herpesvirus 2 (strain 333) (HHV-2) (Human herpes simplex virus2))	0	610
833	O70196	0	0	Prolyl endopeptidase(Rattus norvegicus)	0	610
834	P68106	0	0	Peptidyl-prolyl cis-trans isomerase FKBP1B(Homo sapiens)	0	610
835	O70342	0	0	Neuropeptide Y receptor type 5(Mus musculus)	0	610
836	O70528	9	9	5-hydroxytryptamine receptor 4(Cavia porcellus)	0	610
837	O74189	0	0	Dolichyl-phosphate-mannose--protein mannosyltransferase 1(Candida albicans)	0	610
838	P29452	0	0	Caspase-1(Mus musculus)	0	610
839	P50282	0	0	Matrix metalloproteinase-9(Rattus norvegicus)	0	610
840	P07947	0	0	Proto-oncogene tyrosine-protein kinase Yes(Homo sapiens)	0	610
841	P0A725	0	0	UDP-3-O-[3-hydroxymyristoyl] N-acetylglucosamine deacetylase(Escherichia coli (strain K12))	0	610
842	O00444	0	0	Serine/threonine-protein kinase PLK4(Homo sapiens)	0	610
843	P17342	0	0	Atrial natriuretic peptide receptor 3(Homo sapiens)	0	610
844	P29990	0	0	Genome polyprotein(Dengue virus type 2 (strain Thailand/16681/1984) (DENV-2))	0	610
845	O00206	0	0	Toll-like receptor 4(Homo sapiens)	0	610
846	Q9UQM7	10	10	Calcium/calmodulin-dependent protein kinase type II subunit alpha(Homo sapiens)	0	610
847	P30936	0	0	Somatostatin receptor type 3(Rattus norvegicus)	0	610
848	P28646	0	0	Somatostatin receptor type 1(Rattus norvegicus)	0	610
849	P30937	0	0	Somatostatin receptor type 4(Rattus norvegicus)	0	610
850	P04233	0	0	HLA class II histocompatibility antigen gamma chain(Homo sapiens)	0	610
851	Q95PM0	0	0	Cysteine protease(Trypanosoma brucei rhodesiense)	0	610
852	O43246	0	0	Cationic amino acid transporter 4(Homo sapiens)	0	610
853	Q9Y6K9	0	0	NF-kappa-B essential modulator(Homo sapiens)	0	610
854	Q01815	0	0	Voltage-dependent L-type calcium channel subunit alpha-1C(Mus musculus)	0	610
855	P30560	10	10	Vasopressin V1a receptor(Rattus norvegicus)	0	610
856	Q99523	0	0	Sortilin(Homo sapiens)	0	610
857	P23467	0	0	Receptor-type tyrosine-protein phosphatase beta(Homo sapiens)	0	610
858	Q00796	0	0	Sorbitol dehydrogenase(Homo sapiens)	0	610
859	P10210	0	0	Protease precursor(Human herpesvirus 1 (strain 17) (HHV-1) (Human herpes simplex virus1))	0	610
860	P28705	0	0	Retinoic acid receptor RXR-gamma(Mus musculus)	0	610
861	P28088	0	0	Endothelin B receptor(Bos taurus)	0	610
862	P30938	0	0	Somatostatin receptor type 5(Rattus norvegicus)	0	610
863	Q68D91	0	0	Metallo-beta-lactamase domain-containing protein 2(Homo sapiens)	0	610
864	Q13085	0	0	Acetyl-CoA carboxylase 1(Homo sapiens)	0	610
865	Q92667	0	0	A kinase anchor protein 1, mitochondrial(Homo sapiens)	0	610
866	Q63704	0	0	Carnitine O-palmitoyltransferase 1, muscle isoform(Rattus norvegicus)	0	610
867	Q6Y1R5	0	0	2-oxoglutarate receptor 1(Rattus norvegicus)	0	610
868	P09470	0	0	Angiotensin-converting enzyme(Mus musculus)	0	610
869	Q6GGV9	0	0	Penicillin-binding protein 2(Staphylococcus aureus (strain MRSA252))	0	610
870	P19602	0	0	Leukotriene A-4 hydrolase(Cavia porcellus)	0	610
871	P05412	0	0	Transcription factor AP-1(Homo sapiens)	0	610
872	P04114	0	0	Apolipoprotein B-100(Homo sapiens)	0	610
873	Q13324	0	0	Corticotropin-releasing factor receptor 2(Homo sapiens)	0	610
874	P0ADG7	0	0	Inosine-5'-monophosphate dehydrogenase(Escherichia coli (strain K12))	0	610
875	A2AIR5	0	0	Glutamate receptor ionotropic, NMDA3A(Mus musculus)	0	610
876	Q9NRW4	0	0	Dual specificity protein phosphatase 22(Homo sapiens)	0	610
877	P24527	0	0	Leukotriene A-4 hydrolase(Mus musculus)	0	610
878	Q01726	10	10	Melanocyte-stimulating hormone receptor(Homo sapiens)	0	610
879	P43220	0	0	Glucagon-like peptide 1 receptor(Homo sapiens)	0	610
880	Q13956	0	0	Retinal cone rhodopsin-sensitive cGMP 3',5'-cyclic phosphodiesterase subunit gamma(Homo sapiens)	0	610
881	P58295	0	0	Sodium- and chloride-dependent glycine transporter 2(Rattus norvegicus)	0	610
882	O60755	0	0	Galanin receptor type 3(Homo sapiens)	0	610
883	Q13526	0	0	Peptidyl-prolyl cis-trans isomerase NIMA-interacting 1(Homo sapiens)	0	610
884	Q07912	0	0	Activated CDC42 kinase 1(Homo sapiens)	0	610
885	P30306	0	0	M-phase inducer phosphatase 2(Mus musculus)	0	610
886	P00763	0	0	Anionic trypsin-2(Rattus norvegicus)	0	610
887	P51511	0	0	Matrix metalloproteinase-15(Homo sapiens)	0	610
888	Q08460	0	0	Calcium-activated potassium channel subunit alpha-1(Mus musculus)	0	610
889	P14550	0	0	Alcohol dehydrogenase [NADP+](Homo sapiens)	0	610
890	P16469	0	0	Arachidonate 12-lipoxygenase, 12S-type(Sus scrofa)	0	610
891	P51682	0	0	C-C chemokine receptor type 5(Mus musculus)	0	610
892	Q92843	0	0	Bcl-2-like protein 2(Homo sapiens)	0	610
893	P00636	0	0	Fructose-1,6-bisphosphatase 1(Sus scrofa)	0	610
894	Q99714	0	0	3-hydroxyacyl-CoA dehydrogenase type-2(Homo sapiens)	0	610
895	P24347	0	0	Stromelysin-3(Homo sapiens)	0	610
896	Q6P1M0	0	0	Long-chain fatty acid transport protein 4(Homo sapiens)	0	610
897	Q9Z1B7	0	0	Mitogen-activated protein kinase 13(Mus musculus)	0	610
898	P35913	0	0	Rod cGMP-specific 3',5'-cyclic phosphodiesterase subunit beta(Homo sapiens)	0	610
899	P22571	0	0	Retinal cone rhodopsin-sensitive cGMP 3',5'-cyclic phosphodiesterase subunit gamma(Bos taurus)	0	610
900	O54735	0	0	cGMP-specific 3',5'-cyclic phosphodiesterase(Rattus norvegicus)	0	610
901	Q01066	20	20	Calcium/calmodulin-dependent 3',5'-cyclic nucleotide phosphodiesterase 1B(Rattus norvegicus)	0	610
902	Q53707	0	0	MecA PBP2' (penicillin binding protein 2')(Staphylococcus aureus)	0	610
903	Q09472	0	0	Histone acetyltransferase p300(Homo sapiens)	0	610
904	P90518	0	0	Glutathionylspermidine synthase(Crithidia fasciculata)	0	610
905	Q9UBY5	0	0	Lysophosphatidic acid receptor 3(Homo sapiens)	0	610
906	P56726	0	0	Smoothened homolog(Mus musculus)	0	610
907	P20273	0	0	B-cell receptor CD22(Homo sapiens)	0	610
908	P00736	0	0	Complement C1r subcomponent(Homo sapiens)	0	610
909	P51451	0	0	Tyrosine-protein kinase Blk(Homo sapiens)	0	610
910	P53350	10	10	Serine/threonine-protein kinase PLK1(Homo sapiens)	0	610
911	P55157	0	0	Microsomal triglyceride transfer protein large subunit(Homo sapiens)	0	610
912	P12955	0	0	Xaa-Pro dipeptidase(Homo sapiens)	0	610
913	P54646	0	0	5'-AMP-activated protein kinase catalytic subunit alpha-2(Homo sapiens)	0	610
914	Q02644	0	0	Growth hormone-releasing hormone receptor(Rattus norvegicus)	0	610
915	Q9BZJ3	0	0	Tryptase delta(Homo sapiens)	0	610
916	Q63931	0	0	Cholecystokinin receptor type A(Cavia porcellus)	0	610
917	Q64077	0	0	Substance-K receptor(Cavia porcellus)	0	610
918	Q7M3G7	0	0	1,25-dihydroxyvitamin D-3 receptor(Sus scrofa domestica)	0	610
919	Q6W9J1	0	0	Beta-lacatamase TEM-1(Enterobacter cloacae)	0	610
920	P01589	0	0	Interleukin-2 receptor subunit alpha(Homo sapiens)	0	610
921	P70263	0	0	Prostaglandin D2 receptor(Mus musculus)	0	610
922	P15381	0	0	Voltage-dependent L-type calcium channel subunit alpha-1C(Oryctolagus cuniculus)	0	610
923	P04972	0	0	Retinal rod rhodopsin-sensitive cGMP 3',5'-cyclic phosphodiesterase subunit gamma(Bos taurus)	0	610
924	Q95142	0	0	Retinal rod rhodopsin-sensitive cGMP 3',5'-cyclic phosphodiesterase subunit delta(Bos taurus)	0	610
925	O35186	0	0	Cathepsin K(Rattus norvegicus)	0	610
926	Q9Y478	0	0	5'-AMP-activated protein kinase subunit beta-1(Homo sapiens)	0	610
927	P25023	9	9	B2 bradykinin receptor(Rattus norvegicus)	0	610
928	Q04760	0	0	Lactoylglutathione lyase(Homo sapiens)	0	610
929	P49146	0	0	Neuropeptide Y receptor type 2(Homo sapiens)	0	610
930	P01730	0	0	T-cell surface glycoprotein CD4(Homo sapiens)	0	610
931	Q00653	0	0	Nuclear factor NF-kappa-B p100 subunit(Homo sapiens)	0	610
932	P15538	69	69	Cytochrome P450 11B1, mitochondrial(Homo sapiens)	0	610
933	P18405	30	30	3-oxo-5-alpha-steroid 4-dehydrogenase 1(Homo sapiens)	0	610
934	Q9QXX3	0	0	Group 10 secretory phospholipase A2(Mus musculus)	0	610
935	P30557	5	5	Prostaglandin E2 receptor EP3 subtype(Mus musculus)	0	610
936	Q9WUI1	0	0	Mitogen-activated protein kinase 11(Mus musculus)	0	610
937	P52500	0	0	Gastrin-releasing peptide receptor(Rattus norvegicus)	0	610
938	P20417	0	0	Tyrosine-protein phosphatase non-receptor type 1(Rattus norvegicus)	0	610
939	P16499	0	0	Rod cGMP-specific 3',5'-cyclic phosphodiesterase subunit alpha(Homo sapiens)	0	610
940	Q969F8	0	0	KiSS-1 receptor(Homo sapiens)	0	610
941	O88410	0	0	C-X-C chemokine receptor type 3(Mus musculus)	0	610
942	P51683	0	0	C-C chemokine receptor type 2(Mus musculus)	0	610
943	Q8MHZ5	0	0	Ghrelin/growth hormone secretagogue receptor(Ovis aries)	0	610
944	P07949	10	10	Proto-oncogene tyrosine-protein kinase receptor Ret(Homo sapiens)	0	610
945	P18564	0	0	Integrin beta-6(Homo sapiens)	0	610
946	Q02485	20	20	Voltage-dependent L-type calcium channel subunit alpha-1S(Rattus norvegicus)	0	610
947	Q8JZL2	10	10	Melanin-concentrating hormone receptor 1(Mus musculus)	0	610
948	P20786	21	21	Alpha-type platelet-derived growth factor receptor(Rattus norvegicus)	0	610
949	Q9HBH1	0	0	Peptide deformylase, mitochondrial(Homo sapiens)	0	610
950	Q9BYF1	0	0	Angiotensin-converting enzyme 2(Homo sapiens)	0	610
951	P42892	0	0	Endothelin-converting enzyme 1(Homo sapiens)	0	610
952	Q7ARH8	0	0	Putative uncharacterized protein YPCD1.67c(Yersinia pestis)	0	610
953	Q9UP65	0	0	Cytosolic phospholipase A2 gamma(Homo sapiens)	0	610
954	Q9H4B4	0	0	Serine/threonine-protein kinase PLK3(Homo sapiens)	0	610
955	Q16620	0	0	BDNF/NT-3 growth factors receptor(Homo sapiens)	0	610
956	P09626	0	0	Potassium-transporting ATPase alpha chain 1(Rattus norvegicus)	0	610
957	Q8I6U4	20	20	Falcipain-2A(Plasmodium falciparum (isolate 3D7))	0	610
958	Q05469	0	0	Hormone-sensitive lipase(Homo sapiens)	0	610
959	Q9WUD2	0	0	Transient receptor potential cation channel subfamily V member 2(Rattus norvegicus)	0	610
960	Q9BZM2	0	0	Group IIF secretory phospholipase A2(Homo sapiens)	0	610
961	P11799	0	0	Myosin light chain kinase, smooth muscle(Gallus gallus)	0	610
962	O00767	0	0	Acyl-CoA desaturase(Homo sapiens)	0	610
963	O14519	0	0	Cyclin-dependent kinase 2-associated protein 1(Homo sapiens)	0	610
964	P54577	0	0	Tyrosyl-tRNA synthetase, cytoplasmic(Homo sapiens)	0	610
965	P20618	0	0	Proteasome subunit beta type-1(Homo sapiens)	0	610
966	Q7YY07	0	0	Putative histone deacetylase(Cryptosporidium parvum)	0	610
967	P17952	0	0	UDP-N-acetylmuramate--L-alanine ligase(Escherichia coli (strain K12))	0	610
968	Q00534	0	0	Cell division protein kinase 6(Homo sapiens)	0	610
969	Q15418	0	0	Ribosomal protein S6 kinase alpha-1(Homo sapiens)	0	610
970	P17707	0	0	S-adenosylmethionine decarboxylase proenzyme(Homo sapiens)	0	610
971	P79291	10	10	Delta-type opioid receptor(Sus scrofa)	0	610
972	Q9Y3R4	10	10	Sialidase-2(Homo sapiens)	0	610
973	P97583	0	0	B1 bradykinin receptor(Rattus norvegicus)	0	610
974	P89449	0	0	Protease(Human herpesvirus 2 (strain HG52) (HHV-2) (Human herpes simplex virus2))	0	610
975	P23819	0	0	Glutamate receptor 2(Mus musculus)	0	610
976	P14091	0	0	Cathepsin E(Homo sapiens)	0	610
977	O14672	0	0	Disintegrin and metalloproteinase domain-containing protein 10(Homo sapiens)	0	610
978	Q16558	0	0	Calcium-activated potassium channel subunit beta-1(Homo sapiens)	0	610
979	P22412	0	0	Dipeptidase 1(Sus scrofa)	0	610
980	O08911	0	0	Mitogen-activated protein kinase 12(Mus musculus)	0	610
981	Q64537	0	0	Calpain small subunit 1(Rattus norvegicus)	0	610
982	P32307	0	0	Vasopressin V2 receptor(Sus scrofa)	0	610
983	P30547	0	0	Substance-P receptor(Cavia porcellus)	0	610
984	P18433	0	0	Receptor-type tyrosine-protein phosphatase alpha(Homo sapiens)	0	610
985	Q13443	0	0	Disintegrin and metalloproteinase domain-containing protein 9(Homo sapiens)	0	610
986	O95749	0	0	Geranylgeranyl pyrophosphate synthase(Homo sapiens)	0	610
987	Q01558	0	0	Glyceraldehyde-3-phosphate dehydrogenase, cytosolic(Leishmania mexicana)	0	610
988	P06734	0	0	Low affinity immunoglobulin epsilon Fc receptor(Homo sapiens)	0	610
989	P20292	10	10	Arachidonate 5-lipoxygenase-activating protein(Homo sapiens)	0	610
990	Q61851	0	0	Fibroblast growth factor receptor 3(Mus musculus)	0	610
991	Q9NZK7	0	0	Group IIE secretory phospholipase A2(Homo sapiens)	0	610
992	P46002	0	0	Platelet-activating factor receptor(Rattus norvegicus)	0	610
993	P05121	0	0	Plasminogen activator inhibitor 1(Homo sapiens)	0	610
994	P41240	10	10	Tyrosine-protein kinase CSK(Homo sapiens)	0	610
995	Q13469	0	0	Nuclear factor of activated T-cells, cytoplasmic 2(Homo sapiens)	0	610
996	Q8IHP6	0	0	Farnesyltransferase beta subunit, putative(Plasmodium falciparum (isolate 3D7))	0	610
997	P21462	0	0	fMet-Leu-Phe receptor(Homo sapiens)	0	610
998	Q8DNV6	0	0	UDP-N-acetylmuramoyl-tripeptide--D-alanyl-D-alanine ligase(Streptococcus pneumoniae (strain ATCC BAA-255 / R6))	0	610
999	Q8P1K1	0	0	Phenylalanyl-tRNA synthetase alpha chain(Streptococcus pyogenes serotype M18)	0	610
1000	P07099	0	0	Epoxide hydrolase 1(Homo sapiens)	0	610
1001	P06401	70	70	Progesterone receptor(Homo sapiens)	0	610
1002	P06213	10	10	Insulin receptor(Homo sapiens)	0	610
1003	P04351	0	0	Interleukin-2(Mus musculus)	0	610
1004	P43236	0	0	Cathepsin K(Oryctolagus cuniculus)	0	610
1005	O06934	0	0	UDP-GALACTOPYRANOSE MUTASE GLF (UDP-GALP MUTASE) (NAD+-FLAVIN ADENINE DINUCLEOTIDE-REQUIRING ENZYME)(Mycobacterium tuberculosis)	0	610
1006	P04925	0	0	Major prion protein(Mus musculus)	0	610
1007	P35327	0	0	Transcriptional activator protein luxR(Vibrio fischeri (strain ATCC 700601 / ES114))	0	610
1008	Q01432	0	0	AMP deaminase 3(Homo sapiens)	0	610
1009	P14222	0	0	Perforin-1(Homo sapiens)	0	610
1010	Q13393	10	10	Phospholipase D1(Homo sapiens)	0	610
1011	P19838	0	0	Nuclear factor NF-kappa-B p105 subunit(Homo sapiens)	0	610
1012	Q92847	0	0	Growth hormone secretagogue receptor type 1(Homo sapiens)	0	610
1013	P25090	0	0	N-formyl peptide receptor 2(Homo sapiens)	0	610
1014	P30656	0	0	Proteasome component PRE2(Saccharomyces cerevisiae)	0	610
1015	P28074	0	0	Proteasome subunit beta type-5(Homo sapiens)	0	610
1016	P24666	0	0	Low molecular weight phosphotyrosine protein phosphatase(Homo sapiens)	0	610
1017	P27008	0	0	Poly [ADP-ribose] polymerase 1(Rattus norvegicus)	0	610
1018	P17936	0	0	Insulin-like growth factor-binding protein 3(Homo sapiens)	0	610
1019	P09958	0	0	Furin(Homo sapiens)	0	610
1020	O88275	0	0	Peroxisome proliferator-activated receptor gamma(Rattus norvegicus)	0	610
1021	Q01433	0	0	AMP deaminase 2(Homo sapiens)	0	610
1022	P53985	0	0	Monocarboxylate transporter 1(Homo sapiens)	0	610
1023	Q9UQB9	0	0	Serine/threonine-protein kinase 13(Homo sapiens)	0	610
1024	P37088	0	0	Amiloride-sensitive sodium channel subunit alpha(Homo sapiens)	0	610
1025	P37288	0	0	Vasopressin V1a receptor(Homo sapiens)	0	610
1026	Q9Y0I0	0	0	Adenosine transporter 1(Trypanosoma brucei)	0	610
1027	Q3UEI1	0	0	cAMP-specific 3',5'-cyclic phosphodiesterase 4C(Mus musculus)	0	610
1028	O43741	0	0	5'-AMP-activated protein kinase subunit beta-2(Homo sapiens)	0	610
1029	Q9UGJ0	0	0	5'-AMP-activated protein kinase subunit gamma-2(Homo sapiens)	0	610
1030	P01590	0	0	Interleukin-2 receptor subunit alpha(Mus musculus)	0	610
1031	B1AH88	0	0	Peripheral benzodiazepine receptor-related protein(Homo sapiens)	0	610
1032	P26432	0	0	Sodium/hydrogen exchanger 3(Oryctolagus cuniculus)	0	610
1033	P23791	0	0	Sodium/hydrogen exchanger 1(Oryctolagus cuniculus)	0	610
1034	P50482	0	0	Sodium/hydrogen exchanger 2(Oryctolagus cuniculus)	0	610
1035	P30680	0	0	Somatostatin receptor type 2(Rattus norvegicus)	0	610
1036	P30418	10	10	Glycylpeptide N-tetradecanoyltransferase(Candida albicans)	0	610
1037	P14099	0	0	cGMP-dependent 3',5'-cyclic phosphodiesterase(Bos taurus)	0	610
1038	P21817	0	0	Ryanodine receptor 1(Homo sapiens)	0	610
1039	P20648	20	20	Potassium-transporting ATPase alpha chain 1(Homo sapiens)	0	610
1040	P24433	0	0	Protease precursor(Human herpesvirus 6A (strain Uganda-1102) (HHV-6 variant A) (Human Blymphotropic virus))	0	610
1041	P47866	0	0	Corticotropin-releasing factor receptor 2(Rattus norvegicus)	0	610
1042	Q9NQS7	0	0	Inner centromere protein(Homo sapiens)	0	610
1043	P46663	0	0	B1 bradykinin receptor(Homo sapiens)	0	610
1044	P67774	0	0	Serine/threonine-protein phosphatase 2A catalytic subunit alpha isoform(Bos taurus)	0	610
1045	Q08209	0	0	Serine/threonine-protein phosphatase 2B catalytic subunit alpha isoform(Homo sapiens)	0	610
1046	P19112	0	0	Fructose-1,6-bisphosphatase 1(Rattus norvegicus)	0	610
1047	Q09470	0	0	Potassium voltage-gated channel subfamily A member 1(Homo sapiens)	0	610
1048	P48546	0	0	Gastric inhibitory polypeptide receptor(Homo sapiens)	0	610
1049	P56517	0	0	Histone deacetylase 1(Gallus gallus)	0	610
1050	P56519	0	0	Histone deacetylase 2(Gallus gallus)	0	610
1051	P56520	0	0	Histone deacetylase 3(Gallus gallus)	0	610
1052	P83038	0	0	Histone deacetylase 4(Gallus gallus)	0	610
1053	P35236	0	0	Tyrosine-protein phosphatase non-receptor type 7(Homo sapiens)	0	610
1054	P79266	0	0	Gastrin/cholecystokinin type B receptor(Bos taurus)	0	610
1055	P51661	10	10	Corticosteroid 11-beta-dehydrogenase isozyme 2(Mus musculus)	0	610
1056	P49721	0	0	Proteasome subunit beta type-2(Homo sapiens)	0	610
1057	P42858	10	10	Huntingtin(Homo sapiens)	0	610
1058	P26358	0	0	DNA (cytosine-5)-methyltransferase 1(Homo sapiens)	0	610
1059	Q00688	0	0	Peptidyl-prolyl cis-trans isomerase FKBP3(Homo sapiens)	0	610
1060	Q9ZLT0	0	0	Glutamate racemase(Helicobacter pylori J99)	0	610
1061	P09211	0	0	Glutathione S-transferase P(Homo sapiens)	0	610
1062	Q13490	0	0	Baculoviral IAP repeat-containing protein 2(Homo sapiens)	0	610
1063	P07308	0	0	Acyl-CoA desaturase 1(Rattus norvegicus)	0	610
1064	Q8NFM4	0	0	Adenylate cyclase type 4(Homo sapiens)	0	610
1065	Q60751	0	0	Insulin-like growth factor 1 receptor(Mus musculus)	0	610
1066	Q9NWL6	0	0	Asparagine synthetase domain-containing protein 1(Homo sapiens)	0	610
1067	Q9NPA1	0	0	Calcium-activated potassium channel subunit beta-3(Homo sapiens)	0	610
1068	P56450	0	0	Melanocortin receptor 4(Mus musculus)	0	610
1069	Q99P50	0	0	Growth hormone secretagogue receptor type 1(Mus musculus)	0	610
1070	O43293	0	0	Death-associated protein kinase 3(Homo sapiens)	0	610
1071	O35880	0	0	Isoleucyl tRNA synthetase(Rattus norvegicus)	0	610
1072	Q9Y2R2	10	10	Tyrosine-protein phosphatase non-receptor type 22(Homo sapiens)	0	610
1073	P35375	1	1	Prostaglandin E2 receptor EP1 subtype(Mus musculus)	0	610
1074	O15530	9	9	3-phosphoinositide-dependent protein kinase 1(Homo sapiens)	0	610
1075	Q62053	1	1	Prostaglandin E2 receptor EP2 subtype(Mus musculus)	0	610
1076	P32240	2	2	Prostaglandin E2 receptor EP4 subtype(Mus musculus)	0	610
1077	Q993A8	0	0	Envelope glycoprotein(Human immunodeficiency virus 1)	0	610
1078	Q64663	0	0	P2X purinoceptor 7(Rattus norvegicus)	0	610
1079	P05480	0	0	Neuronal proto-oncogene tyrosine-protein kinase Src(Mus musculus)	0	610
1080	P07742	0	0	Ribonucleoside-diphosphate reductase large subunit(Mus musculus)	0	610
1081	P18598	0	0	Potassium-transporting ATPase subunit beta(Rattus norvegicus)	0	610
1082	P26431	0	0	Sodium/hydrogen exchanger 1(Rattus norvegicus)	0	610
1083	P21803	0	0	Fibroblast growth factor receptor 2(Mus musculus)	0	610
1084	P09581	0	0	Macrophage colony-stimulating factor 1 receptor(Mus musculus)	0	610
1085	Q62928	0	0	Prostaglandin E2 receptor EP2 subtype(Rattus norvegicus)	0	610
1086	P30082	0	0	Glucagon receptor(Rattus norvegicus)	0	610
1087	P40989	0	0	1,3-beta-glucan synthase component GSC2(Saccharomyces cerevisiae)	0	610
1088	Q836J0	0	0	Glutamate racemase(Enterococcus faecalis)	0	610
1089	P14900	0	0	UDP-N-acetylmuramoylalanine--D-glutamate ligase(Escherichia coli (strain K12))	0	610
1090	Q99685	0	0	Monoglyceride lipase(Homo sapiens)	0	610
1091	P40136	0	0	Calmodulin-sensitive adenylate cyclase(Bacillus anthracis)	0	610
1092	P41586	0	0	Pituitary adenylate cyclase-activating polypeptide type I receptor(Homo sapiens)	0	610
1093	P08049	0	0	Neprilysin(Oryctolagus cuniculus)	0	610
1094	Q99500	20	20	Sphingosine 1-phosphate receptor 3(Homo sapiens)	0	610
1095	Q14289	0	0	Protein-tyrosine kinase 2-beta(Homo sapiens)	0	610
1096	Q9H7Z7	0	0	Prostaglandin E synthase 2(Homo sapiens)	0	610
1097	P48443	0	0	Retinoic acid receptor RXR-gamma(Homo sapiens)	0	610
1098	P55899	0	0	IgG receptor FcRn large subunit p51(Homo sapiens)	0	610
1099	O77823	30	30	Cyclic AMP-specific phosphodiesterase SSPDE4A1A(Sus scrofa)	0	610
1100	O70526	0	0	B2 bradykinin receptor(Cavia porcellus)	0	610
1101	P30559	0	0	Oxytocin receptor(Homo sapiens)	0	610
1102	P30518	0	0	Vasopressin V2 receptor(Homo sapiens)	0	610
1103	P30988	0	0	Calcitonin receptor(Homo sapiens)	0	610
1104	P53634	0	0	Dipeptidyl peptidase 1(Homo sapiens)	0	610
1105	Q63707	0	0	Dihydroorotate dehydrogenase, mitochondrial(Rattus norvegicus)	0	610
1106	P23439	0	0	Rod cGMP-specific 3',5'-cyclic phosphodiesterase subunit beta(Bos taurus)	0	610
1107	P18545	0	0	Retinal rod rhodopsin-sensitive cGMP 3',5'-cyclic phosphodiesterase subunit gamma(Homo sapiens)	0	610
1108	P16586	0	0	Cone cGMP-specific 3',5'-cyclic phosphodiesterase subunit alpha'(Bos taurus)	0	610
1109	O43924	0	0	Retinal rod rhodopsin-sensitive cGMP 3',5'-cyclic phosphodiesterase subunit delta(Homo sapiens)	0	610
1110	O00763	0	0	Acetyl-CoA carboxylase 2(Homo sapiens)	0	610
1111	P11474	0	0	Steroid hormone receptor ERR1(Homo sapiens)	0	610
1112	Q13093	0	0	Platelet-activating factor acetylhydrolase(Homo sapiens)	0	610
1113	O75688	0	0	Protein phosphatase 1B(Homo sapiens)	0	610
1114	Q9R297	0	0	Thyrotropin-releasing hormone receptor 2(Rattus norvegicus)	0	610
1115	P62714	0	0	Serine/threonine-protein phosphatase 2A catalytic subunit beta isoform(Homo sapiens)	0	610
1116	P32871	0	0	Phosphatidylinositol-4,5-bisphosphate 3-kinase catalytic subunit alpha isoform(Bos taurus)	0	610
1117	P24735	0	0	Beta-lactamase(Pseudomonas aeruginosa)	0	610
1118	P0AD70	10	10	Penicillin-binding protein ampH(Escherichia coli (strain K12))	0	610
1119	P20456	0	0	Inositol monophosphatase 1(Bos taurus)	0	610
1120	Q08881	0	0	Tyrosine-protein kinase ITK/TSK(Homo sapiens)	0	610
1121	P25104	0	0	Type-1 angiotensin II receptor(Bos taurus)	0	610
1122	P05364	0	0	Beta-lactamase(Enterobacter cloacae)	0	610
1123	P23109	0	0	AMP deaminase 1(Homo sapiens)	0	610
1124	Q01177	0	0	Plasminogen(Rattus norvegicus)	0	610
1125	P52732	109	110	Kinesin-like protein KIF11(Homo sapiens)	-1	1125
1126	P35916	9	10	Vascular endothelial growth factor receptor 3(Homo sapiens)	-1	1125
1127	P17612	80	81	cAMP-dependent protein kinase catalytic subunit alpha(Homo sapiens)	-1	1125
1128	P39877	0	1	Calcium-dependent phospholipase A2(Homo sapiens)	-1	1125
1129	P11309	10	11	Proto-oncogene serine/threonine-protein kinase pim-1(Homo sapiens)	-1	1125
1130	P14635	39	40	G2/mitotic-specific cyclin-B1(Homo sapiens)	-1	1125
1131	P11217	39	40	Glycogen phosphorylase, muscle form(Homo sapiens)	-1	1125
1132	P97391	0	1	Calcium-dependent phospholipase A2(Mus musculus)	-1	1125
1133	P45983	40	41	Mitogen-activated protein kinase 8(Homo sapiens)	-1	1125
1134	Q9Z0U4	30	31	Gamma-aminobutyric acid type B receptor subunit 1(Rattus norvegicus)	-1	1125
1135	P24864	59	60	G1/S-specific cyclin-E1(Homo sapiens)	-1	1125
1136	Q8WWR8	9	10	Sialidase-4(Homo sapiens)	-1	1125
1137	P14423	0	1	Phospholipase A2, membrane associated(Rattus norvegicus)	-1	1125
1138	P19099	80	82	Cytochrome P450 11B2, mitochondrial(Homo sapiens)	-2	1138
1139	P04406	8	10	Glyceraldehyde-3-phosphate dehydrogenase(Homo sapiens)	-2	1138
1140	P07333	38	40	Macrophage colony-stimulating factor 1 receptor(Homo sapiens)	-2	1138
1141	Q9UNI1	8	10	Chymotrypsin-like elastase family member 1(Homo sapiens)	-2	1138
1142	P50295	0	2	Arylamine N-acetyltransferase 2(Mus musculus)	-2	1138
1143	P32238	20	22	Cholecystokinin receptor type A(Homo sapiens)	-2	1138
1144	P18054	80	83	Arachidonate 12-lipoxygenase, 12S-type(Homo sapiens)	-3	1144
1145	Q6MGC4	9	12	H2-K region expressed gene 2, rat orthologue(Rattus norvegicus)	-3	1144
1146	P04049	10	13	RAF proto-oncogene serine/threonine-protein kinase(Homo sapiens)	-3	1144
1147	O95363	0	3	Phenylalanyl-tRNA synthetase, mitochondrial(Homo sapiens)	-3	1144
1148	O42275	92	95	Acetylcholinesterase(Electrophorus electricus)	-3	1144
1149	Q9EP66	0	3	G-protein coupled receptor 109A(Mus musculus)	-3	1144
1150	P55156	0	4	Microsomal triglyceride transfer protein large subunit(Bos taurus)	-4	1150
1151	P31213	36	40	3-oxo-5-alpha-steroid 4-dehydrogenase 2(Homo sapiens)	-4	1150
1152	O43614	10	14	Orexin receptor type 2(Homo sapiens)	-4	1150
1153	Q9JHJ5	43	48	5-hydroxytryptamine receptor 3B(Mus musculus)	-5	1153
1154	Q9Y271	25	30	Cysteinyl leukotriene receptor 1(Homo sapiens)	-5	1153
1155	P23574	307	312	Gamma-aminobutyric acid receptor subunit gamma-1(Rattus norvegicus)	-5	1153
1156	P00735	15	20	Prothrombin(Bos taurus)	-5	1153
1157	P29218	25	30	Inositol monophosphatase 1(Homo sapiens)	-5	1153
1158	P35499	63	68	Sodium channel protein type 4 subunit alpha(Homo sapiens)	-5	1153
1159	P49354	45	51	Protein farnesyltransferase/geranylgeranyltransferase type-1 subunit alpha(Homo sapiens)	-6	1159
1160	P0A6D3	0	6	3-phosphoshikimate 1-carboxyvinyltransferase(Escherichia coli (strain K12))	-6	1159
1161	Q920D2	20	26	Dihydrofolate reductase(Rattus norvegicus)	-6	1159
1162	P19784	61	67	Casein kinase II subunit alpha'(Homo sapiens)	-6	1159
1163	Q12884	0	6	Seprase(Homo sapiens)	-6	1159
1164	P15206	8	14	G2/mitotic-specific cyclin-B(Marthasterias glacialis)	-6	1159
1165	Q8IXJ6	9	15	NAD-dependent deacetylase sirtuin-2(Homo sapiens)	-6	1159
1166	P49682	23	30	C-X-C chemokine receptor type 3(Homo sapiens)	-7	1166
1167	P47746	0	7	Cannabinoid receptor 1(Mus musculus)	-7	1166
1168	P48147	10	17	Prolyl endopeptidase(Homo sapiens)	-7	1166
1169	P09217	32	39	Protein kinase C zeta type(Rattus norvegicus)	-7	1166
1170	P16083	9	16	Ribosyldihydronicotinamide dehydrogenase [quinone](Homo sapiens)	-7	1166
1171	Q9Z0Y8	0	7	Voltage-dependent T-type calcium channel subunit alpha-1I(Rattus norvegicus)	-7	1166
1172	P04632	9	16	Calpain small subunit 1(Homo sapiens)	-7	1166
1173	Q965D5	63	70	Enoyl-acyl-carrier protein reductase(Plasmodium falciparum)	-7	1166
1174	O54898	0	7	Voltage-dependent T-type calcium channel subunit alpha-1G(Rattus norvegicus)	-7	1166
1175	P07339	20	27	Cathepsin D(Homo sapiens)	-7	1166
1176	Q9EQ60	0	7	Voltage-dependent T-type calcium channel subunit alpha-1H(Rattus norvegicus)	-7	1166
1177	Q13509	39	47	Tubulin beta-3 chain(Homo sapiens)	-8	1177
1178	P49674	10	18	Casein kinase I isoform epsilon(Homo sapiens)	-8	1177
1179	P04629	2	10	High affinity nerve growth factor receptor(Homo sapiens)	-8	1177
1180	O70344	58	66	Potassium voltage-gated channel subfamily KQT member 1(Cavia porcellus)	-8	1177
1181	Q96RI0	0	8	Proteinase-activated receptor 4(Homo sapiens)	-8	1177
1182	P42262	20	28	Glutamate receptor 2(Homo sapiens)	-8	1177
1183	O09114	1	9	Prostaglandin-H2 D-isomerase(Mus musculus)	-8	1177
1184	P32239	20	28	Gastrin/cholecystokinin type B receptor(Homo sapiens)	-8	1177
1185	P48058	20	28	Glutamate receptor 4(Homo sapiens)	-8	1177
1186	Q969V1	2	10	Melanin-concentrating hormone receptor 2(Homo sapiens)	-8	1177
1187	P64147	0	8	Dihydroneopterin aldolase(Staphylococcus aureus (strain MW2))	-8	1177
1188	O88420	115	124	Sodium channel protein type 8 subunit alpha(Rattus norvegicus)	-9	1188
1189	Q9WUD9	0	9	Proto-oncogene tyrosine-protein kinase Src(Rattus norvegicus)	-9	1188
1190	P06536	0	9	Glucocorticoid receptor(Rattus norvegicus)	-9	1188
1191	P16455	0	9	Methylated-DNA--protein-cysteine methyltransferase(Homo sapiens)	-9	1188
1192	A8K327	10	19	NEU3 protein(Homo sapiens)	-9	1188
1193	P41144	70	79	Kappa-type opioid receptor(Cavia porcellus)	-9	1188
1194	Q3ZCM7	39	48	Tubulin beta-8 chain(Homo sapiens)	-9	1188
1195	P04574	0	9	Calpain small subunit 1(Sus scrofa)	-9	1188
1196	P53610	10	19	Geranylgeranyl transferase type-1 subunit beta(Rattus norvegicus)	-9	1188
1197	P31322	0	9	cAMP-dependent protein kinase type II-beta regulatory subunit(Bos taurus)	-9	1188
1198	Q15349	0	9	Ribosomal protein S6 kinase alpha-2(Homo sapiens)	-9	1188
1199	P16638	0	9	ATP-citrate synthase(Rattus norvegicus)	-9	1188
1200	P33905	0	9	Transcriptional activator protein traR(Rhizobium radiobacter)	-9	1188
1201	Q99489	0	9	D-aspartate oxidase(Homo sapiens)	-9	1188
1202	O43306	0	9	Adenylate cyclase type 6(Homo sapiens)	-9	1188
1203	O60503	0	10	Adenylate cyclase type 9(Homo sapiens)	-10	1203
1204	P80299	0	10	Epoxide hydrolase 2(Rattus norvegicus)	-10	1203
1205	P04184	0	10	Thymidine kinase, cytosolic(Mus musculus)	-10	1203
1206	P67874	0	10	Casein kinase II subunit beta(Rattus norvegicus)	-10	1203
1207	Q9Y233	0	10	cAMP and cAMP-inhibited cGMP 3',5'-cyclic phosphodiesterase 10A(Homo sapiens)	-10	1203
1208	P00515	0	10	cAMP-dependent protein kinase type II-alpha regulatory subunit(Bos taurus)	-10	1203
1209	Q9H4A4	10	20	Aminopeptidase B(Homo sapiens)	-10	1203
1210	Q8BUY9	0	10	Geranylgeranyl transferase type-1 subunit beta(Mus musculus)	-10	1203
1211	P00749	50	60	Urokinase-type plasminogen activator(Homo sapiens)	-10	1203
1212	P19174	0	10	1-phosphatidylinositol-4,5-bisphosphate phosphodiesterase gamma-1(Homo sapiens)	-10	1203
1213	P51639	20	30	3-hydroxy-3-methylglutaryl-coenzyme A reductase(Rattus norvegicus)	-10	1203
1214	P07807	0	10	Dihydrofolate reductase(Saccharomyces cerevisiae)	-10	1203
1215	P19091	0	10	Androgen receptor(Mus musculus)	-10	1203
1216	Q8TDS4	0	10	G-protein coupled receptor 109A(Homo sapiens)	-10	1203
1217	P48974	0	10	Vasopressin V1b receptor(Rattus norvegicus)	-10	1203
1218	P21451	0	10	Endothelin B receptor(Rattus norvegicus)	-10	1203
1219	P14060	0	10	3 beta-hydroxysteroid dehydrogenase/Delta 5-->4-isomerase type 1(Homo sapiens)	-10	1203
1220	Q9BRC7	0	10	1-phosphatidylinositol-4,5-bisphosphate phosphodiesterase delta-4(Homo sapiens)	-10	1203
1221	Q9XSW7	0	10	Cyclic nucleotide phosphodiesterase PDE3A(Sus scrofa)	-10	1203
1222	P00558	0	10	Phosphoglycerate kinase 1(Homo sapiens)	-10	1203
1223	P29702	0	10	Protein farnesyltransferase/geranylgeranyltransferase type-1 subunit alpha(Bos taurus)	-10	1203
1224	Q61239	0	10	Protein farnesyltransferase/geranylgeranyltransferase type-1 subunit alpha(Mus musculus)	-10	1203
1225	P49355	0	10	Protein farnesyltransferase subunit beta(Bos taurus)	-10	1203
1226	O75493	0	10	Carbonic anhydrase-related protein 11(Homo sapiens)	-10	1203
1227	Q9NS85	0	10	Carbonic anhydrase-related protein 10(Homo sapiens)	-10	1203
1228	P10274	0	10	Gag-Pro polyprotein(Human T-cell leukemia virus 1 (strain Japan ATK-1 subtype A) (HTLV-1))	-10	1203
1229	P14740	0	10	Dipeptidyl peptidase 4(Rattus norvegicus)	-10	1203
1230	P42261	20	30	Glutamate receptor 1(Homo sapiens)	-10	1203
1231	Q6SJ61	0	10	Ampicillin resistance protein(Escherichia coli)	-10	1203
1232	P50613	0	10	Cell division protein kinase 7(Homo sapiens)	-10	1203
1233	P31424	79	89	Metabotropic glutamate receptor 5(Rattus norvegicus)	-10	1203
1234	P29323	0	10	Ephrin type-B receptor 2(Homo sapiens)	-10	1203
1235	P09668	0	10	Cathepsin H(Homo sapiens)	-10	1203
1236	Q15111	0	10	Inactive phospholipase C-like protein 1(Homo sapiens)	-10	1203
1237	P39748	0	10	Flap endonuclease 1(Homo sapiens)	-10	1203
1238	P28715	0	10	DNA repair protein complementing XP-G cells(Homo sapiens)	-10	1203
1239	P00800	0	10	Thermolysin(Bacillus thermoproteolyticus)	-10	1203
1240	P14151	10	20	L-selectin(Homo sapiens)	-10	1203
1241	P15101	0	10	Dopamine beta-hydroxylase(Bos taurus)	-10	1203
1242	O30463	0	10	Dihydrofolate reductase(Mycobacterium avium)	-10	1203
1243	P32198	0	10	Carnitine O-palmitoyltransferase 1, liver isoform(Rattus norvegicus)	-10	1203
1244	P07205	0	10	Phosphoglycerate kinase 2(Homo sapiens)	-10	1203
1245	O14939	0	10	Phospholipase D2(Homo sapiens)	-10	1203
1246	Q8N1Q1	0	10	Carbonic anhydrase 13(Homo sapiens)	-10	1203
1247	P03359	0	10	Pol polyprotein(Woolly monkey sarcoma virus)	-10	1203
1248	P0AES4	10	20	DNA gyrase subunit A(Escherichia coli (strain K12))	-10	1203
1249	P06795	50	60	Multidrug resistance protein 1(Mus musculus)	-10	1203
1250	P52700	0	10	Metallo-beta-lactamase L1(Stenotrophomonas maltophilia)	-10	1203
1251	P00642	0	10	Type-2 restriction enzyme EcoRI(Escherichia coli)	-10	1203
1252	P10586	0	10	Receptor-type tyrosine-protein phosphatase F(Homo sapiens)	-10	1203
1253	P96583	0	10	DNA topoisomerase 3(Bacillus subtilis)	-10	1203
1254	Q6GHQ3	0	10	Phospho-N-acetylmuramoyl-pentapeptide-transferase(Staphylococcus aureus (strain MRSA252))	-10	1203
1255	O05891	0	10	Thymidylate kinase(Mycobacterium tuberculosis)	-10	1203
1256	P00787	0	10	Cathepsin B(Rattus norvegicus)	-10	1203
1257	P09769	0	10	Tyrosine-protein kinase Fgr(Homo sapiens)	-10	1203
1258	Q9HCR9	0	10	Dual 3',5'-cyclic-AMP and -GMP phosphodiesterase 11A(Homo sapiens)	-10	1203
1259	Q54A96	10	20	Dihydroorotate dehydrogenase(Plasmodium falciparum)	-10	1203
1260	Q9H5J4	0	10	Elongation of very long chain fatty acids protein 6(Homo sapiens)	-10	1203
1261	Q3T905	9	19	Carboxypeptidase B(Heliothis zea)	-10	1203
1262	P50052	0	10	Type-2 angiotensin II receptor(Homo sapiens)	-10	1203
1263	P02768	0	10	Serum albumin(Homo sapiens)	-10	1203
1264	P78329	0	10	Leukotriene-B(4) omega-hydroxylase 1(Homo sapiens)	-10	1203
1265	Q4KWH8	0	10	1-phosphatidylinositol-4,5-bisphosphate phosphodiesterase eta-1(Homo sapiens)	-10	1203
1266	O75582	0	10	Ribosomal protein S6 kinase alpha-5(Homo sapiens)	-10	1203
1267	P00921	0	10	Carbonic anhydrase 2(Bos taurus)	-10	1203
1268	Q15147	0	10	1-phosphatidylinositol-4,5-bisphosphate phosphodiesterase beta-4(Homo sapiens)	-10	1203
1269	P35463	0	10	Endothelin B receptor(Sus scrofa)	-10	1203
1270	P04818	10	20	Thymidylate synthase(Homo sapiens)	-10	1203
1271	P12268	60	70	Inosine-5'-monophosphate dehydrogenase 2(Homo sapiens)	-10	1203
1272	P12821	0	10	Angiotensin-converting enzyme(Homo sapiens)	-10	1203
1273	P18434	0	10	Potassium-transporting ATPase subunit beta(Sus scrofa)	-10	1203
1274	P07814	0	10	Bifunctional aminoacyl-tRNA synthetase(Homo sapiens)	-10	1203
1275	P96618	0	10	Holo-[acyl-carrier-protein] synthase(Bacillus subtilis)	-10	1203
1276	O35350	0	10	Calpain-1 catalytic subunit(Mus musculus)	-10	1203
1277	P30349	10	20	Leukotriene A-4 hydrolase(Rattus norvegicus)	-10	1203
1278	Q9NXG6	0	10	Transmembrane prolyl 4-hydroxylase(Homo sapiens)	-10	1203
1279	P29476	40	50	Nitric oxide synthase, brain(Rattus norvegicus)	-10	1203
1280	Q96IY4	10	20	Carboxypeptidase B2(Homo sapiens)	-10	1203
1281	Q9TVW2	0	10	Adenosine kinase(Toxoplasma gondii)	-10	1203
1282	P78600	0	10	Prolyl-tRNA synthetase, cytoplasmic(Candida albicans)	-10	1203
1283	Q9XZT6	0	10	Deoxynucleoside kinase(Drosophila melanogaster)	-10	1203
1284	Q92934	10	20	Bcl2 antagonist of cell death(Homo sapiens)	-10	1203
1285	P29473	0	10	Nitric oxide synthase, endothelial(Bos taurus)	-10	1203
1286	P0A574	0	10	3-oxoacyl-[acyl-carrier-protein] synthase 3(Mycobacterium tuberculosis)	-10	1203
1287	O88456	0	10	Calpain small subunit 1(Mus musculus)	-10	1203
1288	Q9P212	0	10	1-phosphatidylinositol-4,5-bisphosphate phosphodiesterase epsilon-1(Homo sapiens)	-10	1203
1289	Q9UNK4	0	10	Group IID secretory phospholipase A2(Homo sapiens)	-10	1203
1290	O75038	0	10	1-phosphatidylinositol-4,5-bisphosphate phosphodiesterase eta-2(Homo sapiens)	-10	1203
1291	P33316	0	10	Deoxyuridine 5'-triphosphate nucleotidohydrolase, mitochondrial(Homo sapiens)	-10	1203
1292	P23526	0	10	Adenosylhomocysteinase(Homo sapiens)	-10	1203
1293	P30304	40	50	M-phase inducer phosphatase 1(Homo sapiens)	-10	1203
1294	Q00722	0	10	1-phosphatidylinositol-4,5-bisphosphate phosphodiesterase beta-2(Homo sapiens)	-10	1203
1295	P51178	0	10	1-phosphatidylinositol-4,5-bisphosphate phosphodiesterase delta-1(Homo sapiens)	-10	1203
1296	P07650	0	10	Thymidine phosphorylase(Escherichia coli (strain K12))	-10	1203
1297	P0A884	0	10	Thymidylate synthase(Escherichia coli (strain K12))	-10	1203
1298	P00374	10	20	Dihydrofolate reductase(Homo sapiens)	-10	1203
1299	Q13153	0	10	Serine/threonine-protein kinase PAK 1(Homo sapiens)	-10	1203
1300	P36507	0	10	Dual specificity mitogen-activated protein kinase kinase 2(Homo sapiens)	-10	1203
1301	O43497	20	30	Voltage-dependent T-type calcium channel subunit alpha-1G(Homo sapiens)	-10	1203
1302	P04350	39	49	Tubulin beta-4 chain(Homo sapiens)	-10	1203
1303	P00375	0	10	Dihydrofolate reductase(Mus musculus)	-10	1203
1304	P23919	0	10	Thymidylate kinase(Homo sapiens)	-10	1203
1305	Q06187	0	10	Tyrosine-protein kinase BTK(Homo sapiens)	-10	1203
1306	P17538	0	10	Chymotrypsinogen B(Homo sapiens)	-10	1203
1307	Q7YY76	0	10	Histone deacetylase(Cryptosporidium parvum)	-10	1203
1308	Q864F1	0	10	Phosphodiesterase isozyme 5(Sus scrofa)	-10	1203
1309	P18113	0	10	Thyroid hormone receptor beta(Rattus norvegicus)	-10	1203
1310	Q8K2I1	0	10	Protein farnesyltransferase subunit beta(Mus musculus)	-10	1203
1311	O88908	0	10	Sterol O-acyltransferase 2(Mus musculus)	-10	1203
1312	P29089	0	10	Type-1B angiotensin II receptor(Rattus norvegicus)	-10	1203
1313	P12785	0	10	Fatty acid synthase(Rattus norvegicus)	-10	1203
1314	P25975	0	10	Cathepsin L1(Bos taurus)	-10	1203
1315	O96013	0	10	Serine/threonine-protein kinase PAK 4(Homo sapiens)	-10	1203
1316	P0A6R0	0	10	3-oxoacyl-[acyl-carrier-protein] synthase 3(Escherichia coli (strain K12))	-10	1203
1317	O08786	10	20	Cholecystokinin receptor type A(Mus musculus)	-10	1203
1318	P41279	0	10	Mitogen-activated protein kinase kinase kinase 8(Homo sapiens)	-10	1203
1319	O00757	0	10	Fructose-1,6-bisphosphatase isozyme 2(Homo sapiens)	-10	1203
1320	O60266	0	10	Adenylate cyclase type 3(Homo sapiens)	-10	1203
1321	Q6L709	0	10	Thymidine kinase(Human herpesvirus 2)	-10	1203
1322	P22102	0	10	Trifunctional purine biosynthetic protein adenosine-3(Homo sapiens)	-10	1203
1323	P19971	0	10	Thymidine phosphorylase(Homo sapiens)	-10	1203
1324	P15169	10	20	Carboxypeptidase N catalytic chain(Homo sapiens)	-10	1203
1325	P34948	0	10	Mannose-6-phosphate isomerase(Candida albicans)	-10	1203
1326	P30122	0	10	Bile salt-activated lipase(Bos taurus)	-10	1203
1327	P68181	0	10	cAMP-dependent protein kinase catalytic subunit beta(Mus musculus)	-10	1203
1328	P06240	0	10	Proto-oncogene tyrosine-protein kinase LCK(Mus musculus)	-10	1203
1329	P00381	0	10	Dihydrofolate reductase(Lactobacillus casei)	-10	1203
1330	Q96RI1	0	10	Bile acid receptor(Homo sapiens)	-10	1203
1331	P33260	0	10	Cytochrome P450 2C18(Homo sapiens)	-10	1203
1332	Q02928	0	10	Cytochrome P450 4A11(Homo sapiens)	-10	1203
1333	P35750	0	10	Calpain-1 catalytic subunit(Sus scrofa)	-10	1203
1334	Q9NQ66	0	10	1-phosphatidylinositol-4,5-bisphosphate phosphodiesterase beta-1(Homo sapiens)	-10	1203
1335	P68371	39	49	Tubulin beta-2C chain(Homo sapiens)	-10	1203
1336	P05091	0	10	Aldehyde dehydrogenase, mitochondrial(Homo sapiens)	-10	1203
1337	P0AES6	10	20	DNA gyrase subunit B(Escherichia coli (strain K12))	-10	1203
1338	P25044	0	10	Tyrosine-protein phosphatase 1(Saccharomyces cerevisiae)	-10	1203
1339	P00382	0	10	Dihydrofolate reductase type 1(Escherichia coli)	-10	1203
1340	P70627	0	10	Glutamate carboxypeptidase 2(Rattus norvegicus)	-10	1203
1341	Q4G017	0	10	Nischarin(Rattus norvegicus)	-10	1203
1342	P51828	0	10	Adenylate cyclase type 7(Homo sapiens)	-10	1203
1343	P05132	0	10	cAMP-dependent protein kinase catalytic subunit alpha(Mus musculus)	-10	1203
1344	P62993	0	10	Growth factor receptor-bound protein 2(Homo sapiens)	-10	1203
1345	P41516	0	10	DNA topoisomerase 2-alpha(Rattus norvegicus)	-10	1203
1346	P20839	0	10	Inosine-5'-monophosphate dehydrogenase 1(Homo sapiens)	-10	1203
1347	P52624	0	10	Uridine phosphorylase 1(Mus musculus)	-10	1203
1348	Q64560	0	10	Tripeptidyl-peptidase 2(Rattus norvegicus)	-10	1203
1349	Q05932	0	10	Folylpolyglutamate synthase, mitochondrial(Homo sapiens)	-10	1203
1350	Q9Z2V5	0	10	Histone deacetylase 6(Mus musculus)	-10	1203
1351	O00142	0	10	Thymidine kinase 2, mitochondrial(Homo sapiens)	-10	1203
1352	Q06124	0	10	Tyrosine-protein phosphatase non-receptor type 11(Homo sapiens)	-10	1203
1353	P14920	0	10	D-amino-acid oxidase(Homo sapiens)	-10	1203
1354	Q9NFG1	0	10	Putative deoxyuridine 5'-triphosphate nucleotidohydrolase(Plasmodium falciparum)	-10	1203
1355	O08593	0	10	High affinity cAMP-specific 3',5'-cyclic phosphodiesterase 7A(Rattus norvegicus)	-10	1203
1356	Q9UPR0	0	10	Inactive phospholipase C-like protein 2(Homo sapiens)	-10	1203
1357	P35219	0	10	Carbonic anhydrase-related protein(Homo sapiens)	-10	1203
1358	P70536	0	10	Oxytocin receptor(Rattus norvegicus)	-10	1203
1359	P64146	0	10	Dihydroneopterin aldolase(Staphylococcus aureus (strain N315))	-10	1203
1360	P64145	0	10	Dihydroneopterin aldolase(Staphylococcus aureus (strain Mu50 / ATCC 700699))	-10	1203
1361	P35370	0	10	Nociceptin receptor(Rattus norvegicus)	-10	1203
1362	Q64640	0	10	Adenosine kinase(Rattus norvegicus)	-10	1203
1363	O15120	0	10	1-acyl-sn-glycerol-3-phosphate acyltransferase beta(Homo sapiens)	-10	1203
1364	P09250	0	10	Thymidine kinase(Varicella-zoster virus (strain Dumas) (HHV-3) (Human herpesvirus 3))	-10	1203
1365	P19139	0	10	Casein kinase II subunit alpha(Rattus norvegicus)	-10	1203
1366	P42226	0	10	Signal transducer and activator of transcription 6(Homo sapiens)	-10	1203
1367	P43153	0	10	Microbial collagenase(Clostridium perfringens)	-10	1203
1368	P0AEK4	0	10	Enoyl-[acyl-carrier-protein] reductase [NADH](Escherichia coli (strain K12))	-10	1203
1369	P56658	0	10	Adenosine deaminase(Bos taurus)	-10	1203
1370	Q8N3E9	0	10	1-phosphatidylinositol-4,5-bisphosphate phosphodiesterase delta-3(Homo sapiens)	-10	1203
1371	Q8K6C7	0	10	Phospho-N-acetylmuramoyl-pentapeptide-transferase(Streptococcus pyogenes serotype M3)	-10	1203
1372	P32300	30	40	Delta-type opioid receptor(Mus musculus)	-10	1203
1373	P25095	0	10	Type-1A angiotensin II receptor(Rattus norvegicus)	-10	1203
1374	O14920	9	20	Inhibitor of nuclear factor kappa-B kinase subunit beta(Homo sapiens)	-11	1374
1375	P62937	5	16	Peptidyl-prolyl cis-trans isomerase A(Homo sapiens)	-11	1374
1376	P20142	9	20	Gastricsin(Homo sapiens)	-11	1374
1377	P47712	9	20	Cytosolic phospholipase A2(Homo sapiens)	-11	1374
1378	P27695	19	30	DNA-(apurinic or apyrimidinic site) lyase(Homo sapiens)	-11	1374
1379	P50750	8	20	Cell division protein kinase 9(Homo sapiens)	-12	1379
1380	P11509	227	239	Cytochrome P450 2A6(Homo sapiens)	-12	1379
1381	O15496	0	12	Group 10 secretory phospholipase A2(Homo sapiens)	-12	1379
1382	P22455	8	20	Fibroblast growth factor receptor 4(Homo sapiens)	-12	1379
1383	P43405	29	41	Tyrosine-protein kinase SYK(Homo sapiens)	-12	1379
1384	P33247	8	20	Squalene--hopene cyclase(Alicyclobacillus acidocaldarius subsp. acidocaldarius (strain ATCC27009 / DSM 446 / 104-1A) (Bacillus acidocaldarius))	-12	1379
1385	O14757	40	52	Serine/threonine-protein kinase Chk1(Homo sapiens)	-12	1379
1386	P43116	18	31	Prostaglandin E2 receptor EP2 subtype(Homo sapiens)	-13	1386
1387	P00489	37	50	Glycogen phosphorylase, muscle form(Oryctolagus cuniculus)	-13	1386
1388	O08537	37	50	Estrogen receptor beta(Mus musculus)	-13	1386
1389	P00766	20	34	Chymotrypsinogen A(Bos taurus)	-14	1389
1390	P24385	84	98	G1/S-specific cyclin-D1(Homo sapiens)	-14	1389
1391	P28857	5	19	DNA polymerase(Human herpesvirus 6A (strain Uganda-1102) (HHV-6 variant A) (Human Blymphotropic virus))	-14	1389
1392	Q9UBS0	0	14	Ribosomal protein S6 kinase beta-2(Homo sapiens)	-14	1389
1393	P04626	36	50	Receptor tyrosine-protein kinase erbB-2(Homo sapiens)	-14	1389
1394	P08419	0	14	Chymotrypsin-like elastase family member 2A(Sus scrofa)	-14	1389
1395	P34995	16	30	Prostaglandin E2 receptor EP1 subtype(Homo sapiens)	-14	1389
1396	P25025	20	35	C-X-C chemokine receptor type 2(Homo sapiens)	-15	1396
1397	Q9UBS5	0	15	Gamma-aminobutyric acid type B receptor subunit 1(Homo sapiens)	-15	1396
1398	P43115	15	30	Prostaglandin E2 receptor EP3 subtype(Homo sapiens)	-15	1396
1399	Q01098	5	20	Glutamate [NMDA] receptor subunit epsilon-3(Mus musculus)	-15	1396
1400	Q7Z429	5	20	Glutamate [NMDA] receptor-associated protein 1(Homo sapiens)	-15	1396
1401	P35408	17	32	Prostaglandin E2 receptor EP4 subtype(Homo sapiens)	-15	1396
1402	O14732	14	29	Inositol monophosphatase 2(Homo sapiens)	-15	1396
1403	P08235	15	30	Mineralocorticoid receptor(Homo sapiens)	-15	1396
1404	P49356	38	54	Protein farnesyltransferase subunit beta(Homo sapiens)	-16	1404
1405	O75899	0	16	Gamma-aminobutyric acid type B receptor subunit 2(Homo sapiens)	-16	1404
1406	Q03311	24	40	Cholinesterase(Mus musculus)	-16	1404
1407	P22607	8	24	Fibroblast growth factor receptor 3(Homo sapiens)	-16	1404
1408	P0ABQ4	0	16	Dihydrofolate reductase(Escherichia coli (strain K12))	-16	1404
1409	P06700	9	25	NAD-dependent histone deacetylase SIR2(Saccharomyces cerevisiae)	-16	1404
1410	P50572	4	20	Gamma-aminobutyric acid receptor subunit rho-1(Rattus norvegicus)	-16	1404
1411	P12931	120	136	Proto-oncogene tyrosine-protein kinase Src(Homo sapiens)	-16	1404
1412	P47869	65	81	Gamma-aminobutyric acid receptor subunit alpha-2(Homo sapiens)	-16	1404
1413	P03120	0	16	Regulatory protein E2(Human papillomavirus type 16)	-16	1404
1414	P28190	24	41	Adenosine receptor A1(Bos taurus)	-17	1414
1415	Q28044	40	57	Beta-2 adrenergic receptor(Bos taurus)	-17	1414
1416	Q07422	10	27	Bifunctional dihydrofolate reductase-thymidylate synthase(Toxoplasma gondii)	-17	1414
1417	P25099	110	127	Adenosine receptor A1(Rattus norvegicus)	-17	1414
1418	P16662	30	47	UDP-glucuronosyltransferase 2B7(Homo sapiens)	-17	1414
1419	P32738	1	18	Choline O-acetyltransferase(Rattus norvegicus)	-17	1414
1420	P80457	10	27	Xanthine dehydrogenase/oxidase(Bos taurus)	-17	1414
1421	O15296	10	27	Arachidonate 15-lipoxygenase B(Homo sapiens)	-17	1414
1422	P07478	20	37	Trypsin-2(Homo sapiens)	-17	1414
1423	P31644	57	75	Gamma-aminobutyric acid receptor subunit alpha-5(Homo sapiens)	-18	1423
1424	XP_618666	0	18	PREDICTED: similar to cGMP-inhibited 3,5-cyclic phosphodiesterase B(Bos taurus)	-18	1423
1425	O49150	0	18	Lipoxygenase(Solanum tuberosum)	-18	1423
1426	Q07652	10	28	Voltage-dependent R-type calcium channel subunit alpha-1E(Rattus norvegicus)	-18	1423
1427	P15086	9	27	Carboxypeptidase B(Homo sapiens)	-18	1423
1428	Q9Y2Y1	0	19	DNA-directed RNA polymerase III subunit RPC10(Homo sapiens)	-19	1428
1429	Q15842	0	19	ATP-sensitive inward rectifier potassium channel 8(Homo sapiens)	-19	1428
1430	P10276	0	19	Retinoic acid receptor alpha(Homo sapiens)	-19	1428
1431	P19320	10	29	Vascular cell adhesion protein 1(Homo sapiens)	-19	1428
1432	O75469	0	19	Nuclear receptor subfamily 1 group I member 2(Homo sapiens)	-19	1428
1433	P79350	0	19	Mu-type opioid receptor(Bos taurus)	-19	1428
1434	Q9P0X4	0	19	Voltage-dependent T-type calcium channel subunit alpha-1I(Homo sapiens)	-19	1428
1435	O00311	10	29	Cell division cycle 7-related protein kinase(Homo sapiens)	-19	1428
1436	P21730	10	29	C5a anaphylatoxin chemotactic receptor(Homo sapiens)	-19	1428
1437	P05423	0	19	DNA-directed RNA polymerase III subunit RPC4(Homo sapiens)	-19	1428
1438	P10415	0	19	Apoptosis regulator Bcl-2(Homo sapiens)	-19	1428
1439	Q86TI2	30	49	Dipeptidyl peptidase 9(Homo sapiens)	-19	1428
1440	Q13002	20	39	Glutamate receptor, ionotropic kainate 2(Homo sapiens)	-19	1428
1441	P19634	10	29	Sodium/hydrogen exchanger 1(Homo sapiens)	-19	1428
1442	Q9H1D9	0	20	DNA-directed RNA polymerase III subunit RPC6(Homo sapiens)	-20	1442
1443	Q04206	0	20	Transcription factor p65(Homo sapiens)	-20	1442
1444	P02766	80	100	Transthyretin(Homo sapiens)	-20	1442
1445	P30281	0	20	G1/S-specific cyclin-D3(Homo sapiens)	-20	1442
1446	P10826	0	20	Retinoic acid receptor beta(Homo sapiens)	-20	1442
1447	P70310	0	20	Neurotensin receptor type 2(Mus musculus)	-20	1442
1448	P51452	0	20	Dual specificity protein phosphatase 3(Homo sapiens)	-20	1442
1449	P05186	0	20	Alkaline phosphatase, tissue-nonspecific isozyme(Homo sapiens)	-20	1442
1450	P13631	0	20	Retinoic acid receptor gamma(Homo sapiens)	-20	1442
1451	P31482	0	20	Phospholipase A2, membrane associated(Mus musculus)	-20	1442
1452	P43003	20	40	Excitatory amino acid transporter 1(Homo sapiens)	-20	1442
1453	Q09428	0	20	ATP-binding cassette transporter sub-family C member 8(Homo sapiens)	-20	1442
1454	Q14832	30	50	Metabotropic glutamate receptor 3(Homo sapiens)	-20	1442
1455	P31639	0	20	Sodium/glucose cotransporter 2(Homo sapiens)	-20	1442
1456	P31647	30	50	Sodium- and chloride-dependent GABA transporter 3(Rattus norvegicus)	-20	1442
1457	P55263	0	20	Adenosine kinase(Homo sapiens)	-20	1442
1458	P15090	10	30	Fatty acid-binding protein, adipocyte(Homo sapiens)	-20	1442
1459	P07607	0	20	Thymidylate synthase(Mus musculus)	-20	1442
1460	Q9UM73	0	20	ALK tyrosine kinase receptor(Homo sapiens)	-20	1442
1461	P78396	10	30	Cyclin-A1(Homo sapiens)	-20	1442
1462	P14174	0	20	Macrophage migration inhibitory factor(Homo sapiens)	-20	1442
1463	O95622	0	20	Adenylate cyclase type 5(Homo sapiens)	-20	1442
1464	Q02759	0	20	Arachidonate 12-lipoxygenase, leukocyte-type(Rattus norvegicus)	-20	1442
1465	P10721	10	30	Mast/stem cell growth factor receptor(Homo sapiens)	-20	1442
1466	P54619	0	20	5'-AMP-activated protein kinase subunit gamma-1(Homo sapiens)	-20	1442
1467	P19156	0	20	Potassium-transporting ATPase alpha chain 1(Sus scrofa)	-20	1442
1468	O95067	20	40	G2/mitotic-specific cyclin-B2(Homo sapiens)	-20	1442
1469	P05413	0	20	Fatty acid-binding protein, heart(Homo sapiens)	-20	1442
1470	P0A8V2	0	20	DNA-directed RNA polymerase subunit beta(Escherichia coli (strain K12))	-20	1442
1471	P00813	0	20	Adenosine deaminase(Homo sapiens)	-20	1442
1472	P04183	0	20	Thymidine kinase, cytosolic(Homo sapiens)	-20	1442
1473	Q9EPR9	0	20	Phosphodiesterase 1A(Rattus norvegicus)	-20	1442
1474	P15309	0	20	Prostatic acid phosphatase(Homo sapiens)	-20	1442
1475	P0C1U9	0	20	DNA topoisomerase 4 subunit A(Staphylococcus aureus)	-20	1442
1476	Q9NQW7	0	20	Xaa-Pro aminopeptidase 1(Homo sapiens)	-20	1442
1477	P80276	10	30	Aldose reductase(Sus scrofa)	-20	1442
1478	P06479	0	20	Thymidine kinase(Human herpesvirus 1 (strain SC16) (HHV-1) (Human herpes simplex virus1))	-20	1442
1479	Q01279	10	30	Epidermal growth factor receptor(Mus musculus)	-20	1442
1480	P36888	0	20	FL cytokine receptor(Homo sapiens)	-20	1442
1481	P30307	10	30	M-phase inducer phosphatase 3(Homo sapiens)	-20	1442
1482	Q9JKC1	10	30	Butyrylcholinesterase(Rattus norvegicus)	-20	1442
1483	P13866	0	20	Sodium/glucose cotransporter 1(Homo sapiens)	-20	1442
1484	Q25270	0	20	Beta-tubulin(Leishmania donovani)	-20	1442
1485	O95822	0	20	Malonyl-CoA decarboxylase, mitochondrial(Homo sapiens)	-20	1442
1486	P35353	0	20	Corticotropin-releasing factor receptor 1(Rattus norvegicus)	-20	1442
1487	Q8WWL7	20	40	G2/mitotic-specific cyclin-B3(Homo sapiens)	-20	1442
1488	P00469	0	20	Thymidylate synthase(Lactobacillus casei)	-20	1442
1489	Q95N78	0	20	Peroxisome proliferator-activated receptor alpha(Canis familiaris)	-20	1442
1490	P17655	0	20	Calpain-2 catalytic subunit(Homo sapiens)	-20	1442
1491	Q9NP56	0	20	cAMP-specific 3',5'-cyclic phosphodiesterase 7B(Homo sapiens)	-20	1442
1492	P00517	0	20	cAMP-dependent protein kinase catalytic subunit alpha(Bos taurus)	-20	1442
1493	P14324	0	20	Farnesyl pyrophosphate synthase(Homo sapiens)	-20	1442
1494	P13922	10	30	Bifunctional dihydrofolate reductase-thymidylate synthase(Plasmodium falciparum (isolate K1 / Thailand))	-20	1442
1495	O75908	10	30	Sterol O-acyltransferase 2(Homo sapiens)	-20	1442
1496	P42684	20	40	Tyrosine-protein kinase ABL2(Homo sapiens)	-20	1442
1497	P43004	20	40	Excitatory amino acid transporter 2(Homo sapiens)	-20	1442
1498	P47747	10	30	Histamine H2 receptor(Cavia porcellus)	-20	1442
1499	P18084	0	20	Integrin beta-5(Homo sapiens)	-20	1442
1500	Q59401	0	20	Class C beta-lactamase(Enterobacter cloacae)	-20	1442
1501	Q64605	0	20	Receptor-type tyrosine-protein phosphatase S(Rattus norvegicus)	-20	1442
1502	Q64604	0	20	Receptor-type tyrosine-protein phosphatase F(Rattus norvegicus)	-20	1442
1503	O24855	0	20	Carbonic anhydrase(Helicobacter pylori)	-20	1442
1504	Q820T1	0	20	3-oxoacyl-[acyl-carrier-protein] synthase 3(Enterococcus faecalis)	-20	1442
1505	Q8MMZ8	0	20	CGMP-dependent protein kinase(Eimeria tenella)	-20	1442
1506	P20789	0	20	Neurotensin receptor type 1(Rattus norvegicus)	-20	1442
1507	P07872	0	20	Peroxisomal acyl-coenzyme A oxidase 1(Rattus norvegicus)	-20	1442
1508	Q16099	0	20	Glutamate receptor, ionotropic kainate 4(Homo sapiens)	-20	1442
1509	O88319	0	20	Neurotensin receptor type 1(Mus musculus)	-20	1442
1510	O95665	0	20	Neurotensin receptor type 2(Homo sapiens)	-20	1442
1511	P21802	20	40	Fibroblast growth factor receptor 2(Homo sapiens)	-20	1442
1512	Q96HH9	0	20	GRAM domain-containing protein 3(Homo sapiens)	-20	1442
1513	P08543	0	20	Ribonucleoside-diphosphate reductase large subunit(Human herpesvirus 1 (strain 17) (HHV-1) (Human herpes simplex virus1))	-20	1442
1514	P06474	0	20	Ribonucleoside-diphosphate reductase small chain(Human herpesvirus 1 (strain KOS) (HHV-1) (Human herpes simplex virus1))	-20	1442
1515	P21236	0	20	rRNA adenine N-6-methyltransferase(Streptococcus pneumoniae)	-20	1442
1516	P04229	0	20	HLA class II histocompatibility antigen, DRB1-1 beta chain(Homo sapiens)	-20	1442
1517	P48729	9	29	Casein kinase I isoform alpha(Homo sapiens)	-20	1442
1518	P29994	0	20	Inositol 1,4,5-trisphosphate receptor type 1(Rattus norvegicus)	-20	1442
1519	P26664	0	20	Genome polyprotein(Hepatitis C virus genotype 1a (isolate 1) (HCV))	-20	1442
1520	P07688	0	20	Cathepsin B(Bos taurus)	-20	1442
1521	P47936	20	40	Cannabinoid receptor 2(Mus musculus)	-20	1442
1522	P25779	39	59	Cruzipain(Trypanosoma cruzi)	-20	1442
1523	P56221	0	20	Scytalone dehydratase(Magnaporthe grisea)	-20	1442
1524	P05556	0	20	Integrin beta-1(Homo sapiens)	-20	1442
1525	P43005	20	40	Excitatory amino acid transporter 3(Homo sapiens)	-20	1442
1526	P49327	0	20	Fatty acid synthase(Homo sapiens)	-20	1442
1527	Q01320	9	29	DNA topoisomerase 2-alpha(Mus musculus)	-20	1442
1528	Q63421	0	20	Calcium/calmodulin-dependent 3',5'-cyclic nucleotide phosphodiesterase 1C(Rattus norvegicus)	-20	1442
1529	Q01061	0	20	Calcium/calmodulin-dependent 3',5'-cyclic nucleotide phosphodiesterase 1B(Bos taurus)	-20	1442
1530	Q9UK17	0	20	Potassium voltage-gated channel subfamily D member 3(Homo sapiens)	-20	1442
1531	P29350	0	20	Tyrosine-protein phosphatase non-receptor type 6(Homo sapiens)	-20	1442
1532	Q8N474	0	20	Secreted frizzled-related protein 1(Homo sapiens)	-20	1442
1533	P68366	0	20	Tubulin alpha-4A chain(Homo sapiens)	-20	1442
1534	P09467	0	20	Fructose-1,6-bisphosphatase 1(Homo sapiens)	-20	1442
1535	P49430	0	20	Thromboxane-A synthase(Rattus norvegicus)	-20	1442
1536	Q12791	0	20	Calcium-activated potassium channel subunit alpha-1(Homo sapiens)	-20	1442
1537	P29353	0	20	SHC-transforming protein 1(Homo sapiens)	-20	1442
1538	P64797	0	20	Uncharacterized protein Rv1284/MT1322(Mycobacterium tuberculosis)	-20	1442
1539	O77636	0	20	Disintegrin and metalloproteinase domain-containing protein 17(Sus scrofa)	-20	1442
1540	P14100	0	20	Calcium/calmodulin-dependent 3',5'-cyclic nucleotide phosphodiesterase 1A(Bos taurus)	-20	1442
1541	P0C869	0	20	Cytosolic phospholipase A2 beta(Homo sapiens)	-20	1442
1542	P81908	9	30	Cholinesterase(Equus caballus)	-21	1542
1543	P06241	69	90	Tyrosine-protein kinase Fyn(Homo sapiens)	-21	1542
1544	P48999	9	30	Arachidonate 5-lipoxygenase(Mus musculus)	-21	1542
1545	P19438	9	30	Tumor necrosis factor receptor superfamily member 1A(Homo sapiens)	-21	1542
1546	P22734	0	21	Catechol O-methyltransferase(Rattus norvegicus)	-21	1542
1547	O14965	19	40	Serine/threonine-protein kinase 6(Homo sapiens)	-21	1542
1548	O96020	38	59	G1/S-specific cyclin-E2(Homo sapiens)	-21	1542
1549	P36544	38	60	Neuronal acetylcholine receptor subunit alpha-7(Homo sapiens)	-22	1549
1550	O88871	10	32	Gamma-aminobutyric acid type B receptor subunit 2(Rattus norvegicus)	-22	1549
1551	P51050	28	50	Melatonin receptor type 1B(Gallus gallus)	-22	1549
1552	P80365	20	42	Corticosteroid 11-beta-dehydrogenase isozyme 2(Homo sapiens)	-22	1549
1553	Q9ERZ4	16	38	Muscarinic acetylcholine receptor M2(Mus musculus)	-22	1549
1554	P31646	30	52	Sodium- and chloride-dependent GABA transporter 2(Rattus norvegicus)	-22	1549
1555	P04014	0	22	Replication protein E1(Human papillomavirus type 11)	-22	1549
1556	P42356	10	33	Phosphatidylinositol 4-kinase alpha(Homo sapiens)	-23	1556
1557	Q9UBF8	10	33	Phosphatidylinositol 4-kinase beta(Homo sapiens)	-23	1556
1558	Q9UGI6	40	63	Small conductance calcium-activated potassium channel protein 3(Homo sapiens)	-23	1556
1559	P31939	10	33	Bifunctional purine biosynthesis protein PURH(Homo sapiens)	-23	1556
1560	P29275	36	60	Adenosine receptor A2b(Homo sapiens)	-24	1560
1561	P20781	16	40	Glycine receptor subunit beta(Rattus norvegicus)	-24	1560
1562	Q16445	60	84	Gamma-aminobutyric acid receptor subunit alpha-6(Homo sapiens)	-24	1560
1563	P08842	0	24	Steryl-sulfatase(Homo sapiens)	-24	1560
1564	P14867	61	85	Gamma-aminobutyric acid receptor subunit alpha-1(Homo sapiens)	-24	1560
1565	Q99P97	0	24	Histone deacetylase 6(Rattus norvegicus)	-24	1560
1566	Q01064	40	64	Calcium/calmodulin-dependent 3',5'-cyclic nucleotide phosphodiesterase 1B(Homo sapiens)	-24	1560
1567	P34903	57	81	Gamma-aminobutyric acid receptor subunit alpha-3(Homo sapiens)	-24	1560
1568	Q15858	34	58	Sodium channel protein type 9 subunit alpha(Homo sapiens)	-24	1560
1569	Q64511	6	30	DNA topoisomerase 2-beta(Mus musculus)	-24	1560
1570	P28472	59	83	Gamma-aminobutyric acid receptor subunit beta-3(Homo sapiens)	-24	1560
1571	Q14123	40	64	Calcium/calmodulin-dependent 3',5'-cyclic nucleotide phosphodiesterase 1C(Homo sapiens)	-24	1560
1572	Q14432	20	45	cGMP-inhibited 3',5'-cyclic phosphodiesterase A(Homo sapiens)	-25	1572
1573	P07384	10	35	Calpain-1 catalytic subunit(Homo sapiens)	-25	1572
1574	P48066	0	25	Sodium- and chloride-dependent GABA transporter 3(Homo sapiens)	-25	1572
1575	P54750	40	65	Calcium/calmodulin-dependent 3',5'-cyclic nucleotide phosphodiesterase 1A(Homo sapiens)	-25	1572
1576	P14644	20	45	cAMP-specific 3',5'-cyclic phosphodiesterase 4C(Rattus norvegicus)	-25	1572
1577	Q9BTU6	10	35	Phosphatidylinositol 4-kinase type 2-alpha(Homo sapiens)	-25	1572
1578	P08170	40	66	Seed lipoxygenase-1(Glycine max)	-26	1578
1579	O00222	10	36	Metabotropic glutamate receptor 8(Homo sapiens)	-26	1578
1580	Q14831	10	36	Metabotropic glutamate receptor 7(Homo sapiens)	-26	1578
1581	P23385	37	63	Metabotropic glutamate receptor 1(Rattus norvegicus)	-26	1578
1582	Q8TCG2	10	36	Phosphatidylinositol 4-kinase type 2-beta(Homo sapiens)	-26	1578
1583	Q28156	0	26	cGMP-specific 3',5'-cyclic phosphodiesterase(Bos taurus)	-26	1578
1584	Q99P96	0	27	Histone deacetylase 7(Rattus norvegicus)	-27	1584
1585	P00811	33	60	Beta-lactamase(Escherichia coli (strain K12))	-27	1584
1586	Q9R272	0	27	Ryanodine receptor type 1(Rattus norvegicus)	-27	1584
1587	P05181	50	77	Cytochrome P450 2E1(Homo sapiens)	-27	1584
1588	Q15761	9	36	Neuropeptide Y receptor type 5(Homo sapiens)	-27	1584
1589	P63641	3	30	Glutamate racemase(Streptococcus pneumoniae (strain ATCC BAA-255 / R6))	-27	1584
1590	P65716	0	27	Probable low molecular weight protein-tyrosine-phosphatase(Mycobacterium tuberculosis)	-27	1584
1591	Q07075	3	30	Glutamyl aminopeptidase(Homo sapiens)	-27	1584
1592	Q9QZN9	20	47	Cannabinoid receptor 2(Rattus norvegicus)	-27	1584
1593	P30279	10	38	G1/S-specific cyclin-D2(Homo sapiens)	-28	1593
1594	B1WBY8	0	28	Hdac2 protein(Rattus norvegicus)	-28	1593
1595	P63640	2	30	Glutamate racemase(Streptococcus pneumoniae)	-28	1593
1596	P53582	10	38	Methionine aminopeptidase 1(Homo sapiens)	-28	1593
1597	O00591	38	66	Gamma-aminobutyric acid receptor subunit pi(Homo sapiens)	-28	1593
1598	Q16478	0	28	Glutamate receptor, ionotropic kainate 5(Homo sapiens)	-28	1593
1599	O43613	10	38	Orexin receptor type 1(Homo sapiens)	-28	1593
1600	P18505	41	69	Gamma-aminobutyric acid receptor subunit beta-1(Homo sapiens)	-28	1593
1601	Q13003	0	28	Glutamate receptor, ionotropic kainate 3(Homo sapiens)	-28	1593
1602	P53779	20	48	Mitogen-activated protein kinase 10(Homo sapiens)	-28	1593
1603	P30531	0	28	Sodium- and chloride-dependent GABA transporter 1(Homo sapiens)	-28	1593
1604	B0LPN4	0	28	Ryanodine receptor 2(Rattus norvegicus)	-28	1593
1605	P22888	0	29	Lutropin-choriogonadotropic hormone receptor(Homo sapiens)	-29	1605
1606	Q03181	0	29	Peroxisome proliferator-activated receptor delta(Homo sapiens)	-29	1605
1607	P34972	123	152	Cannabinoid receptor 2(Homo sapiens)	-29	1605
1608	P48730	10	39	Casein kinase I isoform delta(Homo sapiens)	-29	1605
1609	Q13946	10	39	High affinity cAMP-specific 3',5'-cyclic phosphodiesterase 7A(Homo sapiens)	-29	1605
1610	P0A5Y6	30	59	Enoyl-[acyl-carrier-protein] reductase [NADH](Mycobacterium tuberculosis)	-29	1605
1611	P97266	40	69	Mu-type opioid receptor(Cavia porcellus)	-29	1605
1612	P19785	10	39	Estrogen receptor(Mus musculus)	-29	1605
1613	Q14416	29	58	Metabotropic glutamate receptor 2(Homo sapiens)	-29	1605
1614	P48056	20	49	Sodium- and chloride-dependent betaine transporter(Rattus norvegicus)	-29	1605
1615	P05131	0	29	cAMP-dependent protein kinase catalytic subunit beta(Bos taurus)	-29	1605
1616	O88867	0	29	Kynurenine 3-monooxygenase(Rattus norvegicus)	-29	1605
1617	P48169	40	69	Gamma-aminobutyric acid receptor subunit alpha-4(Homo sapiens)	-29	1605
1618	Q9R273	0	29	Ryanodine receptor type 3(Rattus norvegicus)	-29	1605
1619	Q14654	0	29	ATP-sensitive inward rectifier potassium channel 11(Homo sapiens)	-29	1605
1620	Q9NY47	10	39	Voltage-dependent calcium channel subunit alpha-2/delta-2(Homo sapiens)	-29	1605
1621	P42574	20	49	Caspase-3(Homo sapiens)	-29	1605
1622	P04775	125	154	Sodium channel protein type 2 subunit alpha(Rattus norvegicus)	-29	1605
1623	P35400	0	30	Metabotropic glutamate receptor 7(Rattus norvegicus)	-30	1623
1624	Q4QQW4	0	30	Histone deacetylase 1(Rattus norvegicus)	-30	1623
1625	Q94F81	0	30	Histone deacetylase 2b(Zea mays)	-30	1623
1626	P09884	20	50	DNA polymerase alpha catalytic subunit(Homo sapiens)	-30	1623
1627	P00491	0	30	Purine nucleoside phosphorylase(Homo sapiens)	-30	1623
1628	P85973	0	30	Purine nucleoside phosphorylase(Rattus norvegicus)	-30	1623
1629	Q12908	0	30	Ileal sodium/bile acid cotransporter(Homo sapiens)	-30	1623
1630	O60706	0	30	ATP-binding cassette transporter sub-family C member 9(Homo sapiens)	-30	1623
1631	P31423	0	30	Metabotropic glutamate receptor 4(Rattus norvegicus)	-30	1623
1632	O14684	0	30	Prostaglandin E synthase(Homo sapiens)	-30	1623
1633	Q13627	0	30	Dual specificity tyrosine-phosphorylation-regulated kinase 1A(Homo sapiens)	-30	1623
1634	P35351	0	30	Type-2 angiotensin II receptor(Rattus norvegicus)	-30	1623
1635	Q01469	0	30	Fatty acid-binding protein, epidermal(Homo sapiens)	-30	1623
1636	Q5RJZ2	0	30	Hdac5 protein(Rattus norvegicus)	-30	1623
1637	P50172	30	60	Corticosteroid 11-beta-dehydrogenase isozyme 1(Mus musculus)	-30	1623
1638	O08532	40	70	Voltage-dependent calcium channel subunit alpha-2/delta-1(Mus musculus)	-30	1623
1639	P08581	20	50	Hepatocyte growth factor receptor(Homo sapiens)	-30	1623
1640	P25116	0	30	Proteinase-activated receptor 1(Homo sapiens)	-30	1623
1641	Q64737	0	30	Trifunctional purine biosynthetic protein adenosine-3(Mus musculus)	-30	1623
1642	Q61263	0	30	Sterol O-acyltransferase 1(Mus musculus)	-30	1623
1643	O09106	0	30	Histone deacetylase 1(Mus musculus)	-30	1623
1644	P21447	50	80	Multidrug resistance protein 3(Mus musculus)	-30	1623
1645	P0A2Y6	0	30	Chorismate synthase(Streptococcus pneumoniae)	-30	1623
1646	P26439	0	30	3 beta-hydroxysteroid dehydrogenase/Delta 5-->4-isomerase type 2(Homo sapiens)	-30	1623
1647	Q63177	0	30	DNA topoisomerase IIB(Rattus norvegicus)	-30	1623
1648	P0C6U8	0	30	Replicase polyprotein 1a(Human SARS coronavirus)	-30	1623
1649	P07948	0	30	Tyrosine-protein kinase Lyn(Homo sapiens)	-30	1623
1650	P34913	80	110	Epoxide hydrolase 2(Homo sapiens)	-30	1623
1651	Q13315	0	30	Serine-protein kinase ATM(Homo sapiens)	-30	1623
1652	Q02750	10	40	Dual specificity mitogen-activated protein kinase kinase 1(Homo sapiens)	-30	1623
1653	Q99P99	0	30	Histone deacetylase 4(Rattus norvegicus)	-30	1623
1654	P19801	0	30	Amiloride-sensitive amine oxidase [copper-containing](Homo sapiens)	-30	1623
1655	P68825	0	30	Peptide deformylase(Staphylococcus aureus (strain Mu50 / ATCC 700699))	-30	1623
1656	P49137	10	40	MAP kinase-activated protein kinase 2(Homo sapiens)	-30	1623
1657	P23589	0	30	Carbonic anhydrase 5A, mitochondrial(Mus musculus)	-30	1623
1658	P14270	20	50	cAMP-specific 3',5'-cyclic phosphodiesterase 4D(Rattus norvegicus)	-30	1623
1659	Q9QZA0	0	30	Carbonic anhydrase 5B, mitochondrial(Mus musculus)	-30	1623
1660	P15559	49	80	NAD(P)H dehydrogenase [quinone] 1(Homo sapiens)	-31	1660
1661	P97612	100	131	Fatty-acid amide hydrolase 1(Rattus norvegicus)	-31	1660
1662	P19490	19	50	Glutamate receptor 1(Rattus norvegicus)	-31	1660
1663	Q99928	38	69	Gamma-aminobutyric acid receptor subunit gamma-3(Homo sapiens)	-31	1660
1664	P11388	69	100	DNA topoisomerase 2-alpha(Homo sapiens)	-31	1660
1665	O14764	39	70	Gamma-aminobutyric acid receptor subunit delta(Homo sapiens)	-31	1660
1666	Q9UN88	44	75	Gamma-aminobutyric acid receptor subunit theta(Homo sapiens)	-31	1660
1667	P22001	49	80	Potassium voltage-gated channel subfamily A member 3(Homo sapiens)	-31	1660
1668	Q04750	8	40	DNA topoisomerase 1(Mus musculus)	-32	1668
1669	O15303	18	50	Metabotropic glutamate receptor 6(Homo sapiens)	-32	1668
1670	P26010	0	32	Integrin beta-7(Homo sapiens)	-32	1668
1671	P62942	20	52	Peptidyl-prolyl cis-trans isomerase FKBP1A(Homo sapiens)	-32	1668
1672	O00519	74	107	Fatty-acid amide hydrolase 1(Homo sapiens)	-33	1672
1673	P47870	41	74	Gamma-aminobutyric acid receptor subunit beta-2(Homo sapiens)	-33	1672
1674	P78334	40	73	Gamma-aminobutyric acid receptor subunit epsilon(Homo sapiens)	-33	1672
1675	P12657	7	40	Muscarinic acetylcholine receptor M1(Mus musculus)	-33	1672
1676	P17706	0	33	Tyrosine-protein phosphatase non-receptor type 2(Homo sapiens)	-33	1672
1677	P23576	358	391	Gamma-aminobutyric acid receptor subunit alpha-2(Rattus norvegicus)	-33	1672
1678	P54748	20	53	cAMP-specific 3',5'-cyclic phosphodiesterase 4A(Rattus norvegicus)	-33	1672
1679	P29466	10	44	Caspase-1(Homo sapiens)	-34	1679
1680	P06746	20	54	DNA polymerase beta(Homo sapiens)	-34	1679
1681	P67870	10	44	Casein kinase II subunit beta(Homo sapiens)	-34	1679
1682	P07437	10	44	Tubulin beta chain(Homo sapiens)	-34	1679
1683	Q99895	19	53	Chymotrypsin-C(Homo sapiens)	-34	1679
1684	P01375	10	44	Tumor necrosis factor(Homo sapiens)	-34	1679
1685	P02550	21	56	Tubulin alpha-1A chain(Sus scrofa)	-35	1685
1686	P49285	15	50	Melatonin receptor type 1A(Gallus gallus)	-35	1685
1687	P27361	0	35	Mitogen-activated protein kinase 3(Homo sapiens)	-35	1685
1688	P47811	0	35	Mitogen-activated protein kinase 14(Mus musculus)	-35	1685
1689	P24524	14	50	Glycine receptor subunit alpha-3(Rattus norvegicus)	-36	1689
1690	Q9NPC1	9	45	Leukotriene B4 receptor 2(Homo sapiens)	-36	1689
1691	P16184	20	56	Dihydrofolate reductase(Pneumocystis carinii)	-36	1689
1692	P49288	14	50	Melatonin receptor type 1C(Gallus gallus)	-36	1689
1693	P23204	0	36	Peroxisome proliferator-activated receptor alpha(Mus musculus)	-36	1689
1694	Q8N1C3	36	72	Gamma-aminobutyric acid receptor subunit gamma-1(Homo sapiens)	-36	1689
1695	P15304	0	36	Hormone-sensitive lipase(Rattus norvegicus)	-36	1689
1696	Q13370	19	56	cGMP-inhibited 3',5'-cyclic phosphodiesterase B(Homo sapiens)	-37	1696
1697	Q02110	30	67	4-hydroxyphenylpyruvate dioxygenase(Sus scrofa)	-37	1696
1698	P13612	0	38	Integrin alpha-4(Homo sapiens)	-38	1698
1699	P12530	20	58	Arachidonate 15-lipoxygenase(Oryctolagus cuniculus)	-38	1698
1700	Q13258	2	40	Prostaglandin D2 receptor(Homo sapiens)	-38	1698
1701	P05067	10	48	Amyloid beta A4 protein(Homo sapiens)	-38	1698
1702	P22771	12	50	Glycine receptor subunit alpha-2(Rattus norvegicus)	-38	1698
1703	P07727	11	50	Glycine receptor subunit alpha-1(Rattus norvegicus)	-39	1703
1704	P25024	20	59	C-X-C chemokine receptor type 1(Homo sapiens)	-39	1703
1705	P83111	41	80	Serine beta-lactamase-like protein LACTB, mitochondrial(Homo sapiens)	-39	1703
1706	P02554	0	39	Tubulin beta chain(Sus scrofa)	-39	1703
1707	Q9GZT9	9	48	Egl nine homolog 1(Homo sapiens)	-39	1703
1708	Q50565	0	39	Carbonic anhydrase(Methanobacterium thermoautotrophicum)	-39	1703
1709	Q07820	0	39	Induced myeloid leukemia cell differentiation protein Mcl-1(Homo sapiens)	-39	1703
1710	P43235	20	59	Cathepsin K(Homo sapiens)	-39	1703
1711	P0A6K3	0	40	Peptide deformylase(Escherichia coli (strain K12))	-40	1711
1712	P29754	10	50	Type-1A angiotensin II receptor(Mus musculus)	-40	1711
1713	O62698	40	80	Prostaglandin G/H synthase 2(Bos taurus)	-40	1711
1714	Q13639	10	50	5-hydroxytryptamine receptor 4(Homo sapiens)	-40	1711
1715	Q07869	0	40	Peroxisome proliferator-activated receptor alpha(Homo sapiens)	-40	1711
1716	P23978	20	60	Sodium- and chloride-dependent GABA transporter 1(Rattus norvegicus)	-40	1711
1717	P31422	20	60	Metabotropic glutamate receptor 3(Rattus norvegicus)	-40	1711
1718	P46616	0	40	Adenosine receptor A2a(Cavia porcellus)	-40	1711
1719	P13267	0	40	DNA polymerase III polC-type(Bacillus subtilis)	-40	1711
1720	P78536	10	50	Disintegrin and metalloproteinase domain-containing protein 17(Homo sapiens)	-40	1711
1721	P06756	0	40	Integrin alpha-V(Homo sapiens)	-40	1711
1722	P52020	10	50	Squalene monooxygenase(Rattus norvegicus)	-40	1711
1723	P28647	0	40	Adenosine receptor A3(Rattus norvegicus)	-40	1711
1724	O14842	10	50	Free fatty acid receptor 1(Homo sapiens)	-40	1711
1725	P10145	0	40	Interleukin-8(Homo sapiens)	-40	1711
1726	Q16539	135	176	Mitogen-activated protein kinase 14(Homo sapiens)	-41	1726
1727	P31421	20	61	Metabotropic glutamate receptor 2(Rattus norvegicus)	-41	1726
1728	P11387	49	90	DNA topoisomerase 1(Homo sapiens)	-41	1726
1729	P14902	29	70	Indoleamine 2,3-dioxygenase 1(Homo sapiens)	-41	1726
1730	Q9HCP0	9	50	Casein kinase I isoform gamma-1(Homo sapiens)	-41	1726
1731	P50281	9	50	Matrix metalloproteinase-14(Homo sapiens)	-41	1726
1732	P00734	110	152	Prothrombin(Homo sapiens)	-42	1732
1733	P16050	99	141	Arachidonate 15-lipoxygenase(Homo sapiens)	-42	1732
1734	P03372	221	263	Estrogen receptor(Homo sapiens)	-42	1732
1735	Q14833	27	69	Metabotropic glutamate receptor 4(Homo sapiens)	-42	1732
1736	P20248	7	50	Cyclin-A2(Homo sapiens)	-43	1736
1737	P14646	20	65	cAMP-specific 3',5'-cyclic phosphodiesterase 4B(Rattus norvegicus)	-45	1737
1738	Q61603	15	60	Glycine receptor subunit alpha-4(Mus musculus)	-45	1737
1739	P23795	45	90	Acetylcholinesterase(Bos taurus)	-45	1737
1740	O62664	60	105	Prostaglandin G/H synthase 1(Bos taurus)	-45	1737
1741	P05622	90	136	Beta-type platelet-derived growth factor receptor(Mus musculus)	-46	1741
1742	P08684	185	231	Cytochrome P450 3A4(Homo sapiens)	-46	1741
1743	Q15078	28	74	Cyclin-dependent kinase 5 activator 1(Homo sapiens)	-46	1741
1744	P53615	0	47	Carbonic anhydrase(Saccharomyces cerevisiae)	-47	1744
1745	Q00535	30	77	Cell division protein kinase 5(Homo sapiens)	-47	1744
1746	O15264	31	78	Mitogen-activated protein kinase 13(Homo sapiens)	-47	1744
1747	P03956	30	78	Interstitial collagenase(Homo sapiens)	-48	1747
1748	Q9Y5Y4	0	48	Putative G-protein coupled receptor 44(Homo sapiens)	-48	1747
1749	P41594	40	89	Metabotropic glutamate receptor 5(Homo sapiens)	-49	1749
1750	P28473	257	306	Gamma-aminobutyric acid receptor subunit gamma-3(Rattus norvegicus)	-49	1749
1751	P06493	80	129	Cell division control protein 2 homolog(Homo sapiens)	-49	1749
1752	Q13255	20	69	Metabotropic glutamate receptor 1(Homo sapiens)	-49	1749
1753	Q6P6W3	0	49	Histone deacetylase 3(Rattus norvegicus)	-49	1749
1754	P08219	20	69	Gamma-aminobutyric acid receptor subunit alpha-1(Bos taurus)	-49	1749
1755	P30542	20	69	Adenosine receptor A1(Homo sapiens)	-49	1749
1756	P11802	118	168	Cell division protein kinase 4(Homo sapiens)	-50	1756
1757	P25101	0	50	Endothelin-1 receptor(Homo sapiens)	-50	1756
1758	P23280	0	50	Carbonic anhydrase 6(Homo sapiens)	-50	1756
1759	P29276	20	70	Adenosine receptor A2b(Rattus norvegicus)	-50	1756
1760	P11274	10	60	Breakpoint cluster region protein(Homo sapiens)	-50	1756
1761	Q9H4B7	60	110	Tubulin beta-1 chain(Homo sapiens)	-50	1756
1762	P08220	20	70	Gamma-aminobutyric acid receptor subunit beta-1(Bos taurus)	-50	1756
1763	Q99N23	0	50	Carbonic anhydrase 15(Mus musculus)	-50	1756
1764	O76074	9	59	cGMP-specific 3',5'-cyclic phosphodiesterase(Homo sapiens)	-50	1756
1765	P34914	40	90	Epoxide hydrolase 2(Mus musculus)	-50	1756
1766	P24941	88	138	Cell division protein kinase 2(Homo sapiens)	-50	1756
1767	P68370	30	80	Tubulin alpha-1A chain(Rattus norvegicus)	-50	1756
1768	P22300	20	70	Gamma-aminobutyric acid receptor subunit gamma-2(Bos taurus)	-50	1756
1769	Q04609	0	50	Glutamate carboxypeptidase 2(Homo sapiens)	-50	1756
1770	P35349	0	50	Metabotropic glutamate receptor 6(Rattus norvegicus)	-50	1756
1771	P70579	0	50	Metabotropic glutamate receptor 8(Rattus norvegicus)	-50	1756
1772	P10064	20	70	Gamma-aminobutyric acid receptor subunit alpha-3(Bos taurus)	-50	1756
1773	P39086	20	70	Glutamate receptor, ionotropic kainate 1(Homo sapiens)	-50	1756
1774	P0AEY8	0	50	Multidrug translocase mdfA(Escherichia coli (strain K12))	-50	1756
1775	P30556	0	50	Type-1 angiotensin II receptor(Homo sapiens)	-50	1756
1776	Q91ZM7	259	310	GABA theta subunit(Rattus norvegicus)	-51	1776
1777	P18506	259	310	Gamma-aminobutyric acid receptor subunit delta(Rattus norvegicus)	-51	1776
1778	P20237	19	70	Gamma-aminobutyric acid receptor subunit alpha-4(Bos taurus)	-51	1776
1779	P10063	19	70	Gamma-aminobutyric acid receptor subunit alpha-2(Bos taurus)	-51	1776
1780	P23946	6	57	Chymase(Homo sapiens)	-51	1776
1781	P53778	28	79	Mitogen-activated protein kinase 12(Homo sapiens)	-51	1776
1782	Q9ES14	254	306	Gamma-aminobutyric acid receptor subunit epsilon(Rattus norvegicus)	-52	1782
1783	P18507	55	107	Gamma-aminobutyric acid receptor subunit gamma-2(Homo sapiens)	-52	1782
1784	P63079	263	316	Gamma-aminobutyric acid receptor subunit beta-3(Rattus norvegicus)	-53	1784
1785	Q4U254	47	100	Protease(Human rhinovirus sp)	-53	1784
1786	P00760	21	74	Cationic trypsin(Bos taurus)	-53	1784
1787	O00408	10	64	cGMP-dependent 3',5'-cyclic phosphodiesterase(Homo sapiens)	-54	1787
1788	P00784	10	64	Papain(Carica papaya)	-54	1787
1789	P28482	10	66	Mitogen-activated protein kinase 1(Homo sapiens)	-56	1789
1790	O09028	254	310	Gamma-aminobutyric acid receptor subunit pi(Rattus norvegicus)	-56	1789
1791	Q8NER1	45	103	Transient receptor potential cation channel subfamily V member 1(Homo sapiens)	-58	1791
1792	P07451	10	68	Carbonic anhydrase 3(Homo sapiens)	-58	1791
1793	Q07343	40	98	cAMP-specific 3',5'-cyclic phosphodiesterase 4B(Homo sapiens)	-58	1791
1794	Q15759	31	89	Mitogen-activated protein kinase 11(Homo sapiens)	-58	1791
1795	P15431	274	333	Gamma-aminobutyric acid receptor subunit beta-1(Rattus norvegicus)	-59	1795
1796	P24530	0	59	Endothelin B receptor(Homo sapiens)	-59	1795
1797	P0AE18	10	69	Methionine aminopeptidase(Escherichia coli (strain K12))	-59	1795
1798	A3EZI9	70	130	NS3(Hepatitis C virus)	-60	1798
1799	P30305	58	118	M-phase inducer phosphatase 2(Homo sapiens)	-60	1798
1800	P29274	40	100	Adenosine receptor A2a(Homo sapiens)	-60	1798
1801	P42866	40	100	Mu-type opioid receptor(Mus musculus)	-60	1798
1802	P11511	140	200	Cytochrome P450 19A1(Homo sapiens)	-60	1798
1803	Q8JXU8	10	70	NS5B protein(Hepatitis C virus)	-60	1798
1804	P26684	0	60	Endothelin-1 receptor(Rattus norvegicus)	-60	1798
1805	P21836	19	79	Acetylcholinesterase(Mus musculus)	-60	1798
1806	P25774	19	79	Cathepsin S(Homo sapiens)	-60	1798
1807	P08514	0	60	Integrin alpha-IIb(Homo sapiens)	-60	1798
1808	P47989	10	71	Xanthine dehydrogenase/oxidase(Homo sapiens)	-61	1808
1809	Q02880	28	90	DNA topoisomerase 2-beta(Homo sapiens)	-62	1809
1810	P00533	124	186	Epidermal growth factor receptor(Homo sapiens)	-62	1809
1811	P20236	317	379	Gamma-aminobutyric acid receptor subunit alpha-3(Rattus norvegicus)	-62	1809
1812	P04798	26	90	Cytochrome P450 1A1(Homo sapiens)	-64	1812
1813	Q05769	97	161	Prostaglandin G/H synthase 2(Mus musculus)	-64	1812
1814	P42330	9	73	Aldo-keto reductase family 1 member C3(Homo sapiens)	-64	1812
1815	P26618	30	94	Alpha-type platelet-derived growth factor receptor(Mus musculus)	-64	1812
1816	P14780	30	95	Matrix metalloproteinase-9(Homo sapiens)	-65	1816
1817	Q862F3	34	99	Similar to alpha-tubulin isoform 1(Bos taurus)	-65	1816
1818	Q8WUI4	29	94	Histone deacetylase 7(Homo sapiens)	-65	1816
1819	P27815	50	116	cAMP-specific 3',5'-cyclic phosphodiesterase 4A(Homo sapiens)	-66	1819
1820	Q92731	165	231	Estrogen receptor beta(Homo sapiens)	-66	1819
1821	Q9UQL6	29	95	Histone deacetylase 5(Homo sapiens)	-66	1819
1822	Q969S8	10	76	Histone deacetylase 10(Homo sapiens)	-66	1819
1823	Q16678	41	108	Cytochrome P450 1B1(Homo sapiens)	-67	1823
1824	Q96DB2	30	97	Histone deacetylase 11(Homo sapiens)	-67	1823
1825	P49841	63	130	Glycogen synthase kinase-3 beta(Homo sapiens)	-67	1823
1826	P18508	253	320	Gamma-aminobutyric acid receptor subunit gamma-2(Rattus norvegicus)	-67	1823
1827	P19969	321	388	Gamma-aminobutyric acid receptor subunit alpha-5(Rattus norvegicus)	-67	1823
1828	Q9UBN7	40	107	Histone deacetylase 6(Homo sapiens)	-67	1823
1829	P40394	19	86	Alcohol dehydrogenase class 4 mu/sigma chain(Homo sapiens)	-67	1823
1830	Q08499	69	137	cAMP-specific 3',5'-cyclic phosphodiesterase 4D(Homo sapiens)	-68	1830
1831	Q13547	60	128	Histone deacetylase 1(Homo sapiens)	-68	1830
1832	Q9UKV0	10	78	Histone deacetylase 9(Homo sapiens)	-68	1830
1833	Q9NS75	0	68	Cysteinyl leukotriene receptor 2(Homo sapiens)	-68	1830
1834	P28471	320	388	Gamma-aminobutyric acid receptor subunit alpha-4(Rattus norvegicus)	-68	1830
1835	P56524	30	98	Histone deacetylase 4(Homo sapiens)	-68	1830
1836	P35610	58	127	Sterol O-acyltransferase 1(Homo sapiens)	-69	1836
1837	P00390	29	98	Glutathione reductase, mitochondrial(Homo sapiens)	-69	1836
1838	P37059	10	80	Estradiol 17-beta-dehydrogenase 2(Homo sapiens)	-70	1838
1839	P22437	40	110	Prostaglandin G/H synthase 1(Mus musculus)	-70	1838
1840	P09237	10	80	Matrilysin(Homo sapiens)	-70	1838
1841	P00730	10	80	Carboxypeptidase A1(Bos taurus)	-70	1838
1842	P63138	254	324	Gamma-aminobutyric acid receptor subunit beta-2(Rattus norvegicus)	-70	1838
1843	P16116	40	110	Aldose reductase(Bos taurus)	-70	1838
1844	Q862L2	30	100	Similar to alpha-tubulin isoform 1(Bos taurus)	-70	1838
1845	P37231	0	70	Peroxisome proliferator-activated receptor gamma(Homo sapiens)	-70	1838
1846	P04058	0	70	Acetylcholinesterase(Torpedo californica)	-70	1838
1847	Q15722	20	90	Leukotriene B4 receptor 1(Homo sapiens)	-70	1838
1848	Q08493	40	110	cAMP-specific 3',5'-cyclic phosphodiesterase 4C(Homo sapiens)	-70	1838
1849	P79208	118	189	Prostaglandin G/H synthase 2(Ovis aries)	-71	1849
1850	P35228	58	130	Nitric oxide synthase, inducible(Homo sapiens)	-72	1850
1851	P62813	242	317	Gamma-aminobutyric acid receptor subunit alpha-1(Rattus norvegicus)	-75	1851
1852	P28845	60	135	Corticosteroid 11-beta-dehydrogenase isozyme 1(Homo sapiens)	-75	1851
1853	P29474	41	118	Nitric oxide synthase, endothelial(Homo sapiens)	-77	1853
1854	P29477	52	129	Nitric oxide synthase, inducible(Mus musculus)	-77	1853
1855	P30191	313	390	Gamma-aminobutyric acid receptor subunit alpha-6(Rattus norvegicus)	-77	1853
1856	P10828	66	144	Thyroid hormone receptor beta(Homo sapiens)	-78	1856
1857	P10827	66	145	Thyroid hormone receptor alpha(Homo sapiens)	-79	1857
1858	P11712	158	237	Cytochrome P450 2C9(Homo sapiens)	-79	1857
1859	P00519	30	109	Tyrosine-protein kinase ABL1(Homo sapiens)	-79	1857
1860	P05106	0	79	Integrin beta-3(Homo sapiens)	-79	1857
1861	Q95323	0	80	Carbonic anhydrase 4(Bos taurus)	-80	1861
1862	O43570	19	99	Carbonic anhydrase 12(Homo sapiens)	-80	1861
1863	Q6B856	60	140	Tubulin beta-2B chain(Bos taurus)	-80	1861
1864	P14061	0	80	Estradiol 17-beta-dehydrogenase 1(Homo sapiens)	-80	1861
1865	Q72547	70	151	Reverse transcriptase/RNaseH(Human immunodeficiency virus 1)	-81	1865
1866	P20813	10	92	Cytochrome P450 2B6(Homo sapiens)	-82	1866
1867	P21396	110	192	Amine oxidase [flavin-containing] A(Rattus norvegicus)	-82	1866
1868	P00325	19	102	Alcohol dehydrogenase 1B(Homo sapiens)	-83	1868
1869	P30543	30	113	Adenosine receptor A2a(Rattus norvegicus)	-83	1868
1870	P16753	20	103	Protease precursor(Human cytomegalovirus (strain AD169) (HHV-5) (Human herpesvirus 5))	-83	1868
1871	P49840	20	105	Glycogen synthase kinase-3 alpha(Homo sapiens)	-85	1871
1872	Q9ULX7	10	95	Carbonic anhydrase 14(Homo sapiens)	-85	1871
1873	P08311	18	103	Cathepsin G(Homo sapiens)	-85	1871
1874	P22303	370	456	Acetylcholinesterase(Homo sapiens)	-86	1874
1875	Q9BY41	30	116	Histone deacetylase 8(Homo sapiens)	-86	1874
1876	P00326	20	107	Alcohol dehydrogenase 1C(Homo sapiens)	-87	1876
1877	P07327	20	107	Alcohol dehydrogenase 1A(Homo sapiens)	-87	1876
1878	O15379	40	128	Histone deacetylase 3(Homo sapiens)	-88	1878
1879	P00492	29	118	Hypoxanthine-guanine phosphoribosyltransferase(Homo sapiens)	-89	1879
1880	Q9H244	0	90	P2Y purinoceptor 12(Homo sapiens)	-90	1880
1881	P07711	20	110	Cathepsin L1(Homo sapiens)	-90	1880
1882	P33534	30	120	Kappa-type opioid receptor(Mus musculus)	-90	1880
1883	P22894	10	104	Neutrophil collagenase(Homo sapiens)	-94	1883
1884	P33261	77	171	Cytochrome P450 2C19(Homo sapiens)	-94	1883
1885	Q80UJ1	0	96	Solute carrier family 22 member 20(Mus musculus)	-96	1885
1886	Q92769	39	135	Histone deacetylase 2(Homo sapiens)	-96	1885
1887	P06239	70	170	Tyrosine-protein kinase Lck(Homo sapiens)	-100	1887
1888	P40881	5	105	Carbonic anhydrase(Methanosarcina thermophila)	-100	1887
1889	P45452	19	125	Collagenase 3(Homo sapiens)	-106	1889
1890	Q5AJ71	0	109	Carbonic anhydrase(Candida albicans)	-109	1890
1891	P29475	50	160	Nitric oxide synthase, brain(Homo sapiens)	-110	1891
1892	P08246	38	148	Neutrophil elastase(Homo sapiens)	-110	1891
1893	P43166	20	130	Carbonic anhydrase 7(Homo sapiens)	-110	1891
1894	P08575	40	152	Receptor-type tyrosine-protein phosphatase C(Homo sapiens)	-112	1894
1895	O42713	101	214	Tyrosinase(Agaricus bisporus)	-113	1895
1896	P07943	20	135	Aldose reductase(Rattus norvegicus)	-115	1896
1897	P07858	30	146	Cathepsin B(Homo sapiens)	-116	1897
1898	P08253	40	157	72 kDa type IV collagenase(Homo sapiens)	-117	1898
1899	P08254	40	161	Stromelysin-1(Homo sapiens)	-121	1899
1900	P09874	49	175	Poly [ADP-ribose] polymerase 1(Homo sapiens)	-126	1900
1901	P35355	12	139	Prostaglandin G/H synthase 2(Rattus norvegicus)	-127	1901
1902	P15121	40	170	Aldose reductase(Homo sapiens)	-130	1902
1903	P18031	46	177	Tyrosine-protein phosphatase non-receptor type 1(Homo sapiens)	-131	1903
1904	Q8VC69	10	141	Solute carrier family 22 member 6(Mus musculus)	-131	1903
1905	Q63921	13	148	Prostaglandin G/H synthase 1(Rattus norvegicus)	-135	1905
1906	Q9BEG3	46	181	5-lipoxygenase(Bos taurus)	-135	1905
1907	P06276	234	370	Cholinesterase(Homo sapiens)	-136	1907
1908	Q9D6N1	20	160	Carbonic anhydrase 13(Mus musculus)	-140	1908
1909	Q9Y2D0	19	160	Carbonic anhydrase 5B, mitochondrial(Homo sapiens)	-141	1909
1910	P12527	166	307	Arachidonate 5-lipoxygenase(Rattus norvegicus)	-141	1909
1911	P12337	85	227	Liver carboxylesterase 1(Oryctolagus cuniculus)	-142	1911
1912	O00748	87	229	Carboxylesterase 2(Homo sapiens)	-142	1911
1913	P09917	57	207	Arachidonate 5-lipoxygenase(Homo sapiens)	-150	1913
1914	Q16790	59	212	Carbonic anhydrase 9(Homo sapiens)	-153	1914
1915	P35218	19	175	Carbonic anhydrase 5A, mitochondrial(Homo sapiens)	-156	1915
1916	P23141	140	303	Liver carboxylesterase 1(Homo sapiens)	-163	1916
1917	P22748	30	193	Carbonic anhydrase 4(Homo sapiens)	-163	1916
1918	P05979	100	270	Prostaglandin G/H synthase 1(Ovis aries)	-170	1918
1919	P23219	160	345	Prostaglandin G/H synthase 1(Homo sapiens)	-185	1919
1920	P00915	91	280	Carbonic anhydrase 1(Homo sapiens)	-189	1920
1921	P00918	91	307	Carbonic anhydrase 2(Homo sapiens)	-216	1921
1922	P35354	149	372	Prostaglandin G/H synthase 2(Homo sapiens)	-223	1922
1923	Q7ZJM1	50	376	Integrase(Human immunodeficiency virus 1)	-326	1923
